# Supplementary material for: Singleton mutations in large-scale cancer genome studies: uncovering the tail of cancer genome
Source: NAR Cancer. 2024 Mar 12;6(1):zcae010. doi: 10.1093/narcan/zcae010 (PMC10939354; doi:10.1093/narcan/zcae010)
Supplement: zcae010_Supplemental_Files [file zcae010_supplemental_files.zip]

Archive with 2 entries (2 files):
- Supplementary-figures.pdf
- SupplementaryTables.xls
