# Supplementary material for: Singleton mutations in large-scale cancer genome studies: uncovering the tail of cancer genome
Source: NAR Cancer. 2024 Mar 12;6(1):zcae010. doi: 10.1093/narcan/zcae010 (PMC10939354; doi:10.1093/narcan/zcae010)
Supplement: zcae010_Supplemental_Files [file zcae010_supplemental_files.zip › SupplementaryTables.xls]

## Sheet: Table S1
Table S1: List of significant cancer mutations (n=1527) combining cancer hotspot from statistical analysis of TCGA, literature, cancerhotspots.org database and therapy resistance mutation from COSMIC database.
Gene	AA position	PFAM domain	Hotspot (H) or Resistance (R) mutation	Uniprot entry
ABL1	212	-	R	ABL1_HUMAN
ABL1	220	-	R	ABL1_HUMAN
ABL1	244	PF07714	R	ABL1_HUMAN
ABL1	248	PF07714	R	ABL1_HUMAN
ABL1	250	PF07714	R	ABL1_HUMAN
ABL1	251	PF07714	R	ABL1_HUMAN
ABL1	252	PF07714	R	ABL1_HUMAN
ABL1	253	PF07714	R	ABL1_HUMAN
ABL1	255	PF07714	R	ABL1_HUMAN
ABL1	256	PF07714	R	ABL1_HUMAN
ABL1	263	PF07714	R	ABL1_HUMAN
ABL1	267	PF07714	R	ABL1_HUMAN
ABL1	268	PF07714	R	ABL1_HUMAN
ABL1	269	PF07714	R	ABL1_HUMAN
ABL1	271	PF07714	R	ABL1_HUMAN
ABL1	272	PF07714	R	ABL1_HUMAN
ABL1	273	PF07714	R	ABL1_HUMAN
ABL1	274	PF07714	R	ABL1_HUMAN
ABL1	275	PF07714	R	ABL1_HUMAN
ABL1	276	PF07714	R	ABL1_HUMAN
ABL1	277	PF07714	R	ABL1_HUMAN
ABL1	279	PF07714	R	ABL1_HUMAN
ABL1	282	PF07714	R	ABL1_HUMAN
ABL1	289	PF07714	R	ABL1_HUMAN
ABL1	292	PF07714	R	ABL1_HUMAN
ABL1	295	PF07714	R	ABL1_HUMAN
ABL1	298	PF07714	R	ABL1_HUMAN
ABL1	299	PF07714	R	ABL1_HUMAN
ABL1	310	PF07714	R	ABL1_HUMAN
ABL1	311	PF07714	R	ABL1_HUMAN
ABL1	315	PF07714	R	ABL1_HUMAN
ABL1	317	PF07714	R	ABL1_HUMAN
ABL1	320	PF07714	R	ABL1_HUMAN
ABL1	324	PF07714	R	ABL1_HUMAN
ABL1	325	PF07714	R	ABL1_HUMAN
ABL1	328	PF07714	R	ABL1_HUMAN
ABL1	334	PF07714	R	ABL1_HUMAN
ABL1	336	PF07714	R	ABL1_HUMAN
ABL1	338	PF07714	R	ABL1_HUMAN
ABL1	340	PF07714	R	ABL1_HUMAN
ABL1	343	PF07714	R	ABL1_HUMAN
ABL1	351	PF07714	R	ABL1_HUMAN
ABL1	352	PF07714	R	ABL1_HUMAN
ABL1	353	PF07714	R	ABL1_HUMAN
ABL1	355	PF07714	R	ABL1_HUMAN
ABL1	359	PF07714	R	ABL1_HUMAN
ABL1	364	PF07714	R	ABL1_HUMAN
ABL1	368	PF07714	R	ABL1_HUMAN
ABL1	370	PF07714	R	ABL1_HUMAN
ABL1	374	PF07714	R	ABL1_HUMAN
ABL1	378	PF07714	R	ABL1_HUMAN
ABL1	379	PF07714	R	ABL1_HUMAN
ABL1	382	PF07714	R	ABL1_HUMAN
ABL1	384	PF07714	R	ABL1_HUMAN
ABL1	387	PF07714	R	ABL1_HUMAN
ABL1	388	PF07714	R	ABL1_HUMAN
ABL1	396	PF07714	R	ABL1_HUMAN
ABL1	397	PF07714	R	ABL1_HUMAN
ABL1	398	PF07714	R	ABL1_HUMAN
ABL1	399	PF07714	R	ABL1_HUMAN
ABL1	406	PF07714	R	ABL1_HUMAN
ABL1	407	PF07714	R	ABL1_HUMAN
ABL1	415	PF07714	R	ABL1_HUMAN
ABL1	417	PF07714	R	ABL1_HUMAN
ABL1	418	PF07714	R	ABL1_HUMAN
ABL1	419	PF07714	R	ABL1_HUMAN
ABL1	433	PF07714	R	ABL1_HUMAN
ABL1	436	PF07714	R	ABL1_HUMAN
ABL1	438	PF07714	R	ABL1_HUMAN
ABL1	444	PF07714	R	ABL1_HUMAN
ABL1	450	PF07714	R	ABL1_HUMAN
ABL1	453	PF07714	R	ABL1_HUMAN
ABL1	457	PF07714	R	ABL1_HUMAN
ABL1	459	PF07714	R	ABL1_HUMAN
ABL1	472	PF07714	R	ABL1_HUMAN
ABL1	478	PF07714	R	ABL1_HUMAN
ABL1	480	PF07714	R	ABL1_HUMAN
ABL1	482	PF07714	R	ABL1_HUMAN
ABL1	486	PF07714	R	ABL1_HUMAN
ABL1	494	-	R	ABL1_HUMAN
ABL1	495	-	R	ABL1_HUMAN
ABL1	505	-	R	ABL1_HUMAN
ALK	103	-	R	ALK_HUMAN
ALK	106	-	R	ALK_HUMAN
ALK	112	-	R	ALK_HUMAN
ALK	1123	PF07714	R	ALK_HUMAN
ALK	1128	PF07714	R	ALK_HUMAN
ALK	1151	PF07714	R	ALK_HUMAN
ALK	1152	PF07714	R	ALK_HUMAN
ALK	1156	PF07714	R	ALK_HUMAN
ALK	1171	PF07714	R	ALK_HUMAN
ALK	1180	PF07714	R	ALK_HUMAN
ALK	1196	PF07714	R	ALK_HUMAN
ALK	1198	PF07714	R	ALK_HUMAN
ALK	1202	PF07714	R	ALK_HUMAN
ALK	1203	PF07714	R	ALK_HUMAN
ALK	1204	PF07714	R	ALK_HUMAN
ALK	1206	PF07714	R	ALK_HUMAN
ALK	1210	PF07714	R	ALK_HUMAN
ALK	1269	PF07714	R	ALK_HUMAN
ALK	128	-	R	ALK_HUMAN
ALK	134	-	R	ALK_HUMAN
ALK	135	-	R	ALK_HUMAN
ALK	138	-	R	ALK_HUMAN
ALK	201	-	R	ALK_HUMAN
ALK	55	-	R	ALK_HUMAN
ALK	60	-	R	ALK_HUMAN
ALK	746	-	R	ALK_HUMAN
ALK	751	-	R	ALK_HUMAN
ALK	779	-	R	ALK_HUMAN
ALK	794	-	R	ALK_HUMAN
ALK	797	-	R	ALK_HUMAN
ALK	803	-	R	ALK_HUMAN
ALK	819	-	R	ALK_HUMAN
ALK	825	-	R	ALK_HUMAN
ALK	826	-	R	ALK_HUMAN
ALK	829	-	R	ALK_HUMAN
ALK	88	-	R	ALK_HUMAN
ALK	892	-	R	ALK_HUMAN
AR	184	-	R	ANDR_HUMAN
AR	345	-	R	ANDR_HUMAN
AR	346	-	R	ANDR_HUMAN
AR	526	-	R	ANDR_HUMAN
AR	694	PF00104	R	ANDR_HUMAN
AR	695	PF00104	R	ANDR_HUMAN
AR	716	PF00104	R	ANDR_HUMAN
AR	732	PF00104	R	ANDR_HUMAN
AR	733	PF00104	R	ANDR_HUMAN
AR	877	PF00104	R	ANDR_HUMAN
BRAF	505	PF07714	R	BRAF_HUMAN
BRAF	545	PF07714	R	BRAF_HUMAN
BRAF	640	PF07714	R	BRAF_HUMAN
BTK	316	PF00017	R	BTK_HUMAN
BTK	350	PF00017	R	BTK_HUMAN
BTK	481	PF07714	R	BTK_HUMAN
BTK	515	PF07714	R	BTK_HUMAN
CTNNB1	26	-	R	CTNB1_HUMAN
EGFR	673	-	R	EGFR_HUMAN
EGFR	674	-	R	EGFR_HUMAN
EGFR	702	-	R	EGFR_HUMAN
EGFR	716	PF07714	R	EGFR_HUMAN
EGFR	718	PF07714	R	EGFR_HUMAN
EGFR	745	PF07714	R	EGFR_HUMAN
EGFR	751	PF07714	R	EGFR_HUMAN
EGFR	752	PF07714	R	EGFR_HUMAN
EGFR	761	PF07714	R	EGFR_HUMAN
EGFR	766	PF07714	R	EGFR_HUMAN
EGFR	792	PF07714	R	EGFR_HUMAN
EGFR	796	PF07714	R	EGFR_HUMAN
EGFR	797	PF07714	R	EGFR_HUMAN
ERBB2	593	PF14843	R	ERBB2_HUMAN
ERBB2	839	PF07714	R	ERBB2_HUMAN
ERBB2	854	PF07714	R	ERBB2_HUMAN
ESR1	207	PF00105	R	ESR1_HUMAN
ESR1	275	-	R	ESR1_HUMAN
ESR1	276	-	R	ESR1_HUMAN
ESR1	277	-	R	ESR1_HUMAN
FGFR1	455	-	R	FGFR1_HUMAN
FGFR1	457	-	R	FGFR1_HUMAN
FGFR1	536	PF07714	R	FGFR1_HUMAN
FGFR1	544	PF07714	R	FGFR1_HUMAN
FGFR1	546	PF07714	R	FGFR1_HUMAN
FGFR2	167	PF07679	R	FGFR2_HUMAN
FGFR2	280	PF07679	R	FGFR2_HUMAN
FGFR2	281	PF07679	R	FGFR2_HUMAN
FGFR2	283	PF07679	R	FGFR2_HUMAN
FGFR2	306	PF07679	R	FGFR2_HUMAN
FGFR2	307	PF07679	R	FGFR2_HUMAN
FGFR2	309	PF07679	R	FGFR2_HUMAN
FGFR2	321	PF07679	R	FGFR2_HUMAN
FGFR2	336	PF07679	R	FGFR2_HUMAN
FGFR2	337	PF07679	R	FGFR2_HUMAN
FGFR2	389	-	R	FGFR2_HUMAN
FGFR2	395	-	R	FGFR2_HUMAN
FGFR2	396	-	R	FGFR2_HUMAN
FGFR2	397	-	R	FGFR2_HUMAN
FGFR2	420	-	R	FGFR2_HUMAN
FGFR2	421	-	R	FGFR2_HUMAN
FGFR2	423	-	R	FGFR2_HUMAN
FGFR2	425	-	R	FGFR2_HUMAN
FGFR2	432	-	R	FGFR2_HUMAN
FGFR2	433	-	R	FGFR2_HUMAN
FGFR2	435	-	R	FGFR2_HUMAN
FGFR2	437	-	R	FGFR2_HUMAN
FGFR2	447	-	R	FGFR2_HUMAN
FGFR2	448	-	R	FGFR2_HUMAN
FGFR2	449	-	R	FGFR2_HUMAN
FGFR2	450	-	R	FGFR2_HUMAN
FGFR2	451	-	R	FGFR2_HUMAN
FGFR2	452	-	R	FGFR2_HUMAN
FGFR2	453	-	R	FGFR2_HUMAN
FGFR2	460	-	R	FGFR2_HUMAN
FGFR2	461	-	R	FGFR2_HUMAN
FGFR2	475	-	R	FGFR2_HUMAN
FGFR2	476	-	R	FGFR2_HUMAN
FGFR2	477	-	R	FGFR2_HUMAN
FGFR2	500	PF07714	R	FGFR2_HUMAN
FGFR2	501	PF07714	R	FGFR2_HUMAN
FGFR2	503	PF07714	R	FGFR2_HUMAN
FGFR2	505	PF07714	R	FGFR2_HUMAN
FGFR2	528	PF07714	R	FGFR2_HUMAN
FGFR2	529	PF07714	R	FGFR2_HUMAN
FGFR2	535	PF07714	R	FGFR2_HUMAN
FGFR2	537	PF07714	R	FGFR2_HUMAN
FGFR2	538	PF07714	R	FGFR2_HUMAN
FGFR2	547	PF07714	R	FGFR2_HUMAN
FGFR2	562	PF07714	R	FGFR2_HUMAN
FGFR2	563	PF07714	R	FGFR2_HUMAN
FGFR2	564	PF07714	R	FGFR2_HUMAN
FGFR2	565	PF07714	R	FGFR2_HUMAN
FGFR2	566	PF07714	R	FGFR2_HUMAN
FGFR2	615	PF07714	R	FGFR2_HUMAN
FGFR2	617	PF07714	R	FGFR2_HUMAN
FGFR2	618	PF07714	R	FGFR2_HUMAN
FGFR2	641	PF07714	R	FGFR2_HUMAN
FGFR2	659	PF07714	R	FGFR2_HUMAN
FGFR4	482	PF07714	R	FGFR4_HUMAN
FGFR4	484	PF07714	R	FGFR4_HUMAN
FGFR4	510	PF07714	R	FGFR4_HUMAN
FGFR4	512	PF07714	R	FGFR4_HUMAN
FGFR4	552	PF07714	R	FGFR4_HUMAN
FLT3	691	PF07714	R	FLT3_HUMAN
KDR	840	PF07714	R	VGFR2_HUMAN
KIT	578	-	R	KIT_HUMAN
KIT	655	PF07714	R	KIT_HUMAN
KIT	670	PF07714	R	KIT_HUMAN
KIT	680	PF07714	R	KIT_HUMAN
KIT	709	PF07714	R	KIT_HUMAN
KIT	716	PF07714	R	KIT_HUMAN
KIT	809	PF07714	R	KIT_HUMAN
KIT	821	PF07714	R	KIT_HUMAN
KIT	829	PF07714	R	KIT_HUMAN
LRP1B	1187	PF14670	R	LRP1B_HUMAN
MAP2K1	115	PF00069	R	MP2K1_HUMAN
MAP2K1	129	PF00069	R	MP2K1_HUMAN
MAP2K1	211	PF00069	R	MP2K1_HUMAN
MAP2K1	60	-	R	MP2K1_HUMAN
MAP2K2	110	PF00069	R	MP2K2_HUMAN
MAP2K2	125	PF00069	R	MP2K2_HUMAN
MAP2K2	126	PF00069	R	MP2K2_HUMAN
MAP2K2	207	PF00069	R	MP2K2_HUMAN
MAP2K2	215	PF00069	R	MP2K2_HUMAN
MAP2K2	28	-	R	MP2K2_HUMAN
MAP2K2	29	-	R	MP2K2_HUMAN
MAP2K2	35	-	R	MP2K2_HUMAN
MAP2K2	46	-	R	MP2K2_HUMAN
MAP2K2	60	-	R	MP2K2_HUMAN
MET	1181	PF07714	R	MET_HUMAN
MET	1228	PF07714	R	MET_HUMAN
MET	1246	PF07714	R	MET_HUMAN
MET	1248	PF07714	R	MET_HUMAN
MET	1249	PF07714	R	MET_HUMAN
MTOR	2108	PF08771	R	MTOR_HUMAN
MTOR	313	-	R	MTOR_HUMAN
NF1	2371	-	R	NF1_HUMAN
NF1	2392	-	R	NF1_HUMAN
NT5C2	113	-	R	5NTC_HUMAN
NT5C2	195	-	R	5NTC_HUMAN
NT5C2	238	-	R	5NTC_HUMAN
NT5C2	26	-	R	5NTC_HUMAN
NT5C2	291	-	R	5NTC_HUMAN
NT5C2	352	-	R	5NTC_HUMAN
NT5C2	355	-	R	5NTC_HUMAN
NT5C2	359	-	R	5NTC_HUMAN
NT5C2	367	-	R	5NTC_HUMAN
NT5C2	375	-	R	5NTC_HUMAN
NT5C2	39	-	R	5NTC_HUMAN
NT5C2	407	-	R	5NTC_HUMAN
NT5C2	408	-	R	5NTC_HUMAN
NT5C2	414	-	R	5NTC_HUMAN
NT5C2	445	-	R	5NTC_HUMAN
NT5C2	446	-	R	5NTC_HUMAN
NT5C2	454	-	R	5NTC_HUMAN
NT5C2	478	-	R	5NTC_HUMAN
PDGFRA	687	PF07714	R	PGFRA_HUMAN
PTEN	159	PF00782	R	PTEN_HUMAN
ROS1	2032	PF07714	R	ROS1_HUMAN
SMO	231	-	R	SMO_HUMAN
SMO	241	-	R	SMO_HUMAN
SMO	281	-	R	SMO_HUMAN
SMO	321	-	R	SMO_HUMAN
SMO	459	-	R	SMO_HUMAN
SMO	460	-	R	SMO_HUMAN
SMO	469	-	R	SMO_HUMAN
SMO	473	-	R	SMO_HUMAN
SMO	477	-	R	SMO_HUMAN
SMO	497	-	R	SMO_HUMAN
SMO	533	-	R	SMO_HUMAN
TET2	46	-	R	TET2_HUMAN
TET2	67	-	R	TET2_HUMAN
ABCC10	570	-	H	MRP7_HUMAN
ACADS	330	PF00441	H	ACADS_HUMAN
ACP6	29	-	H	PPA6_HUMAN
ACSBG2	250	-	H	ACBG2_HUMAN
ACVR1	206	-	H	ACVR1_HUMAN
ACVR1	258	PF00069	H	ACVR1_HUMAN
ACVR1	328	PF00069	H	ACVR1_HUMAN
AHI1	294	-	H	AHI1_HUMAN
AKT1	17	PF00169	H	AKT1_HUMAN
AKT1	323	PF00069	H	AKT1_HUMAN
AKT1	52	PF00169	H	AKT1_HUMAN
AKT1	79	PF00169	H	AKT1_HUMAN
AKT3	17	PF00169	H	AKT3_HUMAN
ALK	1245	PF07714	H	ALK_HUMAN
ALK	1275	PF07714	H	ALK_HUMAN
ALK	395	PF00629	H	ALK_HUMAN
ALK	401	PF00629	H	ALK_HUMAN
AMPD1	631	PF00962	H	AMPD1_HUMAN
ANKRD11	369	-	H	ANR11_HUMAN
ANKZF1	650	-	H	ANKZ1_HUMAN
APC	1294	-	H	APC_HUMAN
APC	1303	-	H	APC_HUMAN
APC	1315	-	H	APC_HUMAN
APC	1328	-	H	APC_HUMAN
APC	1338	-	H	APC_HUMAN
APC	1353	-	H	APC_HUMAN
APC	1367	-	H	APC_HUMAN
APC	1378	-	H	APC_HUMAN
APC	1379	-	H	APC_HUMAN
APC	1397	-	H	APC_HUMAN
APC	1406	-	H	APC_HUMAN
APC	1408	-	H	APC_HUMAN
APC	1429	-	H	APC_HUMAN
APC	213	-	H	APC_HUMAN
APC	935	-	H	APC_HUMAN
APOBR	361	-	H	APOBR_HUMAN
AR	702	PF00104	H	ANDR_HUMAN
AR	742	PF00104	H	ANDR_HUMAN
AR	875	PF00104	H	ANDR_HUMAN
ARAF	214	-	H	ARAF_HUMAN
ARAF	216	-	H	ARAF_HUMAN
ARHGAP28	277	-	H	RHG28_HUMAN
ARHGAP33	964	-	H	RHG33_HUMAN
ARHGAP5	474	-	H	RHG05_HUMAN
ARHGAP5	489	-	H	RHG05_HUMAN
ARID1A	1142	-	H	ARI1A_HUMAN
ARID1A	1276	-	H	ARI1A_HUMAN
ARID1A	1335	-	H	ARI1A_HUMAN
ARID1A	1461	-	H	ARI1A_HUMAN
ARID1A	1721	-	H	ARI1A_HUMAN
ARID1A	1722	-	H	ARI1A_HUMAN
ARID1A	1989	-	H	ARI1A_HUMAN
ARID1A	2087	-	H	ARI1A_HUMAN
ARID1A	2158	-	H	ARI1A_HUMAN
ARID1A	693	-	H	ARI1A_HUMAN
ARID1B	1179	-	H	ARI1B_HUMAN
ARID1B	1652	-	H	ARI1B_HUMAN
ARID1B	966	-	H	ARI1B_HUMAN
ARID2	297	-	H	ARID2_HUMAN
ARID2	314	-	H	ARID2_HUMAN
ARID3A	557	-	H	ARI3A_HUMAN
ARIH1	409	-	H	ARI1_HUMAN
ARL16	6	-	H	ARL16_HUMAN
ASF1B	21	-	H	ASF1B_HUMAN
ASXL2	1	-	H	ASXL2_HUMAN
ASXL2	330	PF13919	H	ASXL2_HUMAN
ASXL2	357	PF13919	H	ASXL2_HUMAN
ATM	1466	-	H	ATM_HUMAN
ATM	250	-	H	ATM_HUMAN
ATM	2832	-	H	ATM_HUMAN
ATM	2875	-	H	ATM_HUMAN
ATM	2888	-	H	ATM_HUMAN
ATM	2890	-	H	ATM_HUMAN
ATM	3008	-	H	ATM_HUMAN
ATM	337	-	H	ATM_HUMAN
ATP6V1B2	352	PF00006	H	VATB2_HUMAN
ATRX	1426	-	H	ATRX_HUMAN
ATRX	1936	-	H	ATRX_HUMAN
ATRX	907	-	H	ATRX_HUMAN
AXL	273	PF00041	H	UFO_HUMAN
AXL	443	-	H	UFO_HUMAN
B2M	1	-	H	B2MG_HUMAN
B2M	12	-	H	B2MG_HUMAN
B2M	7	-	H	B2MG_HUMAN
BCL10	173	-	H	BCL10_HUMAN
BCL10	174	-	H	BCL10_HUMAN
BCL10	178	-	H	BCL10_HUMAN
BCL2	131	-	H	BCL2_HUMAN
BCL2	172	-	H	BCL2_HUMAN
BCL2	22	-	H	BCL2_HUMAN
BCL2	33	-	H	BCL2_HUMAN
BCL2L11	156	PF08945	H	B2L11_HUMAN
BCL2L12	17	-	H	B2L12_HUMAN
BCL2L12	18	-	H	B2L12_HUMAN
BCL2L12	8	-	H	B2L12_HUMAN
BCL6	594	PF12874	H	BCL6_HUMAN
BCL6	618	-	H	BCL6_HUMAN
BCOR	1459	-	H	BCOR_HUMAN
BNC2	575	-	H	BNC2_HUMAN
BRAF	466	PF07714	H	BRAF_HUMAN
BRAF	469	PF07714	H	BRAF_HUMAN
BRAF	485	PF07714	H	BRAF_HUMAN
BRAF	581	PF07714	H	BRAF_HUMAN
BRAF	594	PF07714	H	BRAF_HUMAN
BRAF	596	PF07714	H	BRAF_HUMAN
BRAF	597	PF07714	H	BRAF_HUMAN
BRAF	601	PF07714	H	BRAF_HUMAN
BRCA2	2303	-	H	BRCA2_HUMAN
BRD4	1065	-	H	BRD4_HUMAN
BRINP1	713	-	H	BRNP1_HUMAN
BTBD11	1003	PF00651	H	BTBDB_HUMAN
CFAP20	100	-	H	CFA20_HUMAN
C3orf70	6	-	H	CC070_HUMAN
C5orf49	130	-	H	CE049_HUMAN
C6	817	PF07648	H	CO6_HUMAN
CANT1	131	-	H	CANT1_HUMAN
CARD11	215	-	H	CAR11_HUMAN
CARD11	251	-	H	CAR11_HUMAN
CARD11	337	-	H	CAR11_HUMAN
CARD11	357	-	H	CAR11_HUMAN
CARD11	401	-	H	CAR11_HUMAN
CARD11	423	-	H	CAR11_HUMAN
CARD11	626	-	H	CAR11_HUMAN
CARD11	93	PF00619	H	CAR11_HUMAN
CASP8	127	PF01335	H	CASP8_HUMAN
CASP8	292	PF00656	H	CASP8_HUMAN
CASP8	491	-	H	CASP8_HUMAN
CASP8	494	-	H	CASP8_HUMAN
CBFB	1	-	H	PEBB_HUMAN
CBFB	73	-	H	PEBB_HUMAN
CBL	384	-	H	CBL_HUMAN
CCND1	286	-	H	CCND1_HUMAN
CCND1	287	-	H	CCND1_HUMAN
CCND1	44	PF00134	H	CCND1_HUMAN
CCND1	47	PF00134	H	CCND1_HUMAN
CCND1	9	-	H	CCND1_HUMAN
CCND3	276	PF02984	H	CCND3_HUMAN
CCND3	290	-	H	CCND3_HUMAN
CCT8	86	-	H	TCPQ_HUMAN
CD79B	196	-	H	CD79B_HUMAN
CD79B	197	-	H	CD79B_HUMAN
CDC27	242	-	H	CDC27_HUMAN
CDC27	487	-	H	CDC27_HUMAN
CDC27	549	-	H	CDC27_HUMAN
CDH1	190	-	H	CADH1_HUMAN
CDH1	23	-	H	CADH1_HUMAN
CDH1	254	-	H	CADH1_HUMAN
CDH1	288	-	H	CADH1_HUMAN
CDH1	335	-	H	CADH1_HUMAN
CDH1	63	PF08758	H	CADH1_HUMAN
CDK12	890	PF00069	H	CDK12_HUMAN
CDK4	22	PF00069	H	CDK4_HUMAN
CDK4	24	PF00069	H	CDK4_HUMAN
CDK6	65	PF00069	H	CDK6_HUMAN
CDKN1A	1	-	H	CDN1A_HUMAN
CDKN1B	72	-	H	CDN1B_HUMAN
CDKN2A	108	-	H	ARF_HUMAN
CDKN2A	110	-	H	ARF_HUMAN
CDKN2A	114	-	H	ARF_HUMAN
CDKN2A	12	-	H	ARF_HUMAN
CDKN2A	120	-	H	ARF_HUMAN
CDKN2A	129	-	H	ARF_HUMAN
CDKN2A	130	-	H	ARF_HUMAN
CDKN2A	42	-	H	ARF_HUMAN
CDKN2A	48	-	H	ARF_HUMAN
CDKN2A	50	-	H	ARF_HUMAN
CDKN2A	58	-	H	ARF_HUMAN
CDKN2A	74	-	H	ARF_HUMAN
CDKN2A	80	-	H	ARF_HUMAN
CDKN2A	83	-	H	ARF_HUMAN
CDKN2A	84	-	H	ARF_HUMAN
CDKN2A	88	-	H	ARF_HUMAN
CELSR1	1958	-	H	CELR1_HUMAN
CEP63	153	-	H	CEP63_HUMAN
CEP89	153	-	H	CEP89_HUMAN
CHD3	293	-	H	CHD3_HUMAN
CHD4	975	-	H	CHD4_HUMAN
CHEK2	346	PF00069	H	CHK2_HUMAN
CHST12	12	-	H	CHSTC_HUMAN
CIC	1512	-	H	CIC_HUMAN
CIC	1515	-	H	CIC_HUMAN
CIC	201	PF00505	H	CIC_HUMAN
CIC	202	PF00505	H	CIC_HUMAN
CIC	203	PF00505	H	CIC_HUMAN
CIC	205	PF00505	H	CIC_HUMAN
CIC	215	PF00505	H	CIC_HUMAN
CIC	231	PF00505	H	CIC_HUMAN
CIC	238	PF00505	H	CIC_HUMAN
CIZ1	59	-	H	CIZ1_HUMAN
CLEC14A	193	-	H	CLC14_HUMAN
CLECL1	50	-	H	CLCL1_HUMAN
CNBD1	396	-	H	CNBD1_HUMAN
COBL	480	-	H	COBL_HUMAN
CR1	1842	-	H	CR1_HUMAN
CRB1	630	PF02210	H	CRUM1_HUMAN
CREBBP	1431	PF08214	H	CBP_HUMAN
CREBBP	1435	PF08214	H	CBP_HUMAN
CREBBP	1446	PF08214	H	CBP_HUMAN
CREBBP	1450	PF08214	H	CBP_HUMAN
CREBBP	1472	PF08214	H	CBP_HUMAN
CREBBP	1482	PF08214	H	CBP_HUMAN
CREBBP	1499	PF08214	H	CBP_HUMAN
CREBBP	1502	PF08214	H	CBP_HUMAN
CREBBP	1503	PF08214	H	CBP_HUMAN
CRLF2	128	-	H	CRLF2_HUMAN
CRNKL1	128	-	H	CRNL1_HUMAN
CSPG5	365	-	H	CSPG5_HUMAN
CTCF	1	-	H	CTCF_HUMAN
CTCF	226	-	H	CTCF_HUMAN
CTCF	284	-	H	CTCF_HUMAN
CTCF	288	-	H	CTCF_HUMAN
CTCF	354	PF13909	H	CTCF_HUMAN
CTCF	377	-	H	CTCF_HUMAN
CTCF	448	-	H	CTCF_HUMAN
CTLA4	17	-	H	CTLA4_HUMAN
CTNNB1	292	-	H	CTNB1_HUMAN
CTNNB1	32	-	H	CTNB1_HUMAN
CTNNB1	335	-	H	CTNB1_HUMAN
CTNNB1	34	-	H	CTNB1_HUMAN
CTNNB1	35	-	H	CTNB1_HUMAN
CTNNB1	36	-	H	CTNB1_HUMAN
CTNNB1	37	-	H	CTNB1_HUMAN
CTNNB1	383	-	H	CTNB1_HUMAN
CTNNB1	387	-	H	CTNB1_HUMAN
CTNNB1	41	-	H	CTNB1_HUMAN
CTNNB1	45	-	H	CTNB1_HUMAN
CTNNB1	535	-	H	CTNB1_HUMAN
CUL3	20	-	H	CUL3_HUMAN
CUL3	299	-	H	CUL3_HUMAN
CYP2C8	402	PF00067	H	CP2C8_HUMAN
CYP4A11	491	PF00067	H	CP4AB_HUMAN
CYP7B1	332	PF00067	H	CP7B1_HUMAN
CYSLTR2	129	-	H	CLTR2_HUMAN
DCAF13	118	-	H	DCA13_HUMAN
DDX28	442	-	H	DDX28_HUMAN
DHRS4	102	PF13561	H	DHRS4_HUMAN
DICER1	1344	-	H	DICER_HUMAN
DICER1	1709	-	H	DICER_HUMAN
DICER1	1810	-	H	DICER_HUMAN
DICER1	1813	-	H	DICER_HUMAN
DIS3	382	-	H	RRP44_HUMAN
DIS3	479	PF00773	H	RRP44_HUMAN
DIS3	488	PF00773	H	RRP44_HUMAN
DIS3	689	PF00773	H	RRP44_HUMAN
DIS3	767	PF00773	H	RRP44_HUMAN
DIS3	780	PF00773	H	RRP44_HUMAN
DNAH9	2368	-	H	DYH9_HUMAN
DNAJB1	190	PF01556	H	DNJB1_HUMAN
DNMT1	432	PF12047	H	DNMT1_HUMAN
DNMT1	51	PF06464	H	DNMT1_HUMAN
DNMT3A	882	-	H	DNM3A_HUMAN
DNMT3B	229	PF00855	H	DNM3B_HUMAN
DTD2	6	-	H	DTD2_HUMAN
EBF2	444	-	H	COE2_HUMAN
EEF1A1	432	PF03143	H	EF1A1_HUMAN
EGFR	108	PF01030	H	EGFR_HUMAN
EGFR	222	PF00757	H	EGFR_HUMAN
EGFR	252	PF00757	H	EGFR_HUMAN
EGFR	263	PF00757	H	EGFR_HUMAN
EGFR	289	PF00757	H	EGFR_HUMAN
EGFR	304	PF00757	H	EGFR_HUMAN
EGFR	363	PF01030	H	EGFR_HUMAN
EGFR	596	PF14843	H	EGFR_HUMAN
EGFR	598	PF14843	H	EGFR_HUMAN
EGFR	62	PF01030	H	EGFR_HUMAN
EGFR	709	-	H	EGFR_HUMAN
EGFR	750	PF07714	H	EGFR_HUMAN
EGFR	754	PF07714	H	EGFR_HUMAN
EGFR	768	PF07714	H	EGFR_HUMAN
EGFR	833	PF07714	H	EGFR_HUMAN
EGFR	838	PF07714	H	EGFR_HUMAN
EGFR	858	PF07714	H	EGFR_HUMAN
EGFR	861	PF07714	H	EGFR_HUMAN
EHMT1	280	-	H	EHMT1_HUMAN
EIF1AX	10	-	H	IF1AX_HUMAN
EIF1AX	13	-	H	IF1AX_HUMAN
EIF1AX	15	-	H	IF1AX_HUMAN
EIF1AX	2	-	H	IF1AX_HUMAN
EIF1AX	4	-	H	IF1AX_HUMAN
EIF1AX	6	-	H	IF1AX_HUMAN
EIF1AX	8	-	H	IF1AX_HUMAN
EIF1AX	9	-	H	IF1AX_HUMAN
EIF4A2	1	-	H	IF4A2_HUMAN
EP300	1164	PF06001	H	EP300_HUMAN
EP300	1399	PF08214	H	EP300_HUMAN
EP300	1414	PF08214	H	EP300_HUMAN
EP300	1451	PF08214	H	EP300_HUMAN
EP300	1455	PF08214	H	EP300_HUMAN
EP300	1466	PF08214	H	EP300_HUMAN
EP300	1467	PF08214	H	EP300_HUMAN
EP300	415	-	H	EP300_HUMAN
EPAS1	531	-	H	EPAS1_HUMAN
EPAS1	532	-	H	EPAS1_HUMAN
EPHA3	136	PF01404	H	EPHA3_HUMAN
EPHA7	656	PF07714	H	EPHA7_HUMAN
EPHB1	743	PF07714	H	EPHB1_HUMAN
ERBB2	103	PF01030	H	ERBB2_HUMAN
ERBB2	138	PF01030	H	ERBB2_HUMAN
ERBB2	277	PF00757	H	ERBB2_HUMAN
ERBB2	293	PF00757	H	ERBB2_HUMAN
ERBB2	659	-	H	ERBB2_HUMAN
ERBB2	660	-	H	ERBB2_HUMAN
ERBB2	678	-	H	ERBB2_HUMAN
ERBB2	697	-	H	ERBB2_HUMAN
ERBB2	733	PF07714	H	ERBB2_HUMAN
ERBB2	755	PF07714	H	ERBB2_HUMAN
ERBB2	767	PF07714	H	ERBB2_HUMAN
ERBB2	769	PF07714	H	ERBB2_HUMAN
ERBB2	776	PF07714	H	ERBB2_HUMAN
ERBB2	777	PF07714	H	ERBB2_HUMAN
ERBB2	842	PF07714	H	ERBB2_HUMAN
ERBB2	862	PF07714	H	ERBB2_HUMAN
ERBB3	103	PF01030	H	ERBB3_HUMAN
ERBB3	104	PF01030	H	ERBB3_HUMAN
ERBB3	126	PF01030	H	ERBB3_HUMAN
ERBB3	219	PF00757	H	ERBB3_HUMAN
ERBB3	228	PF00757	H	ERBB3_HUMAN
ERBB3	232	PF00757	H	ERBB3_HUMAN
ERBB3	284	PF00757	H	ERBB3_HUMAN
ERBB3	297	PF00757	H	ERBB3_HUMAN
ERBB3	329	PF00757	H	ERBB3_HUMAN
ERBB3	332	PF00757	H	ERBB3_HUMAN
ERBB3	355	PF01030	H	ERBB3_HUMAN
ERBB3	475	-	H	ERBB3_HUMAN
ERBB3	60	PF01030	H	ERBB3_HUMAN
ERBB3	846	PF07714	H	ERBB3_HUMAN
ERBB3	91	PF01030	H	ERBB3_HUMAN
ERBB3	928	PF07714	H	ERBB3_HUMAN
ERBB4	1002	-	H	ERBB4_HUMAN
ERBB4	1102	-	H	ERBB4_HUMAN
ERBB4	1223	-	H	ERBB4_HUMAN
ERBB4	1289	-	H	ERBB4_HUMAN
ERBB4	707	-	H	ERBB4_HUMAN
ERBB4	774	PF07714	H	ERBB4_HUMAN
ERBB4	798	PF07714	H	ERBB4_HUMAN
ERCC2	14	-	H	ERCC2_HUMAN
ERCC2	238	-	H	ERCC2_HUMAN
ERCC2	24	-	H	ERCC2_HUMAN
ERCC2	246	-	H	ERCC2_HUMAN
ERCC2	312	PF06777	H	ERCC2_HUMAN
ERCC2	463	-	H	ERCC2_HUMAN
ERCC2	484	-	H	ERCC2_HUMAN
ERCC2	606	PF13307	H	ERCC2_HUMAN
ERCC2	609	PF13307	H	ERCC2_HUMAN
ERCC2	72	-	H	ERCC2_HUMAN
ERCC3	713	PF16203	H	ERCC3_HUMAN
ERG	354	PF00178	H	ERG_HUMAN
ERRFI1	116	-	H	ERRFI_HUMAN
ERRFI1	409	-	H	ERRFI_HUMAN
ETV6	284	-	H	ETV6_HUMAN
ETV6	369	PF00178	H	ETV6_HUMAN
EVPL	322	-	H	EVPL_HUMAN
EYA4	152	-	H	EYA4_HUMAN
EZH2	510	-	H	EZH2_HUMAN
EZH2	515	-	H	EZH2_HUMAN
EZH2	646	-	H	EZH2_HUMAN
EZH2	665	-	H	EZH2_HUMAN
TENT5D	69	PF07984	H	TET5D_HUMAN
FAT1	1627	-	H	FAT1_HUMAN
FBXW7	14	-	H	FBXW7_HUMAN
FBXW7	224	-	H	FBXW7_HUMAN
FBXW7	278	-	H	FBXW7_HUMAN
FBXW7	287	PF12937	H	FBXW7_HUMAN
FBXW7	367	-	H	FBXW7_HUMAN
FBXW7	385	-	H	FBXW7_HUMAN
FBXW7	393	-	H	FBXW7_HUMAN
FBXW7	423	-	H	FBXW7_HUMAN
FBXW7	437	-	H	FBXW7_HUMAN
FBXW7	441	-	H	FBXW7_HUMAN
FBXW7	465	-	H	FBXW7_HUMAN
FBXW7	479	-	H	FBXW7_HUMAN
FBXW7	505	-	H	FBXW7_HUMAN
FBXW7	520	-	H	FBXW7_HUMAN
FBXW7	532	-	H	FBXW7_HUMAN
FBXW7	545	-	H	FBXW7_HUMAN
FBXW7	546	-	H	FBXW7_HUMAN
FBXW7	582	-	H	FBXW7_HUMAN
FBXW7	658	-	H	FBXW7_HUMAN
FBXW7	689	-	H	FBXW7_HUMAN
FGFR1	687	PF07714	H	FGFR1_HUMAN
FGFR2	203	PF07679	H	FGFR2_HUMAN
FGFR2	252	-	H	FGFR2_HUMAN
FGFR2	253	-	H	FGFR2_HUMAN
FGFR2	276	PF07679	H	FGFR2_HUMAN
FGFR2	375	-	H	FGFR2_HUMAN
FGFR2	382	-	H	FGFR2_HUMAN
FGFR2	383	-	H	FGFR2_HUMAN
FGFR3	248	-	H	FGFR3_HUMAN
FGFR3	249	-	H	FGFR3_HUMAN
FGFR3	370	-	H	FGFR3_HUMAN
FGFR3	371	-	H	FGFR3_HUMAN
FGFR3	373	-	H	FGFR3_HUMAN
FGFR3	375	-	H	FGFR3_HUMAN
FGFR3	380	-	H	FGFR3_HUMAN
FGFR3	650	PF07714	H	FGFR3_HUMAN
FGFR3	8	-	H	FGFR3_HUMAN
FGFR4	535	PF07714	H	FGFR4_HUMAN
FH	336	PF00206	H	FUMH_HUMAN
FOXA1	176	PF00250	H	FOXA1_HUMAN
FOXA1	219	PF00250	H	FOXA1_HUMAN
FOXA1	226	PF00250	H	FOXA1_HUMAN
FOXA1	242	PF00250	H	FOXA1_HUMAN
FOXA1	247	PF00250	H	FOXA1_HUMAN
FOXA1	250	PF00250	H	FOXA1_HUMAN
FOXA1	253	PF00250	H	FOXA1_HUMAN
FOXA1	259	-	H	FOXA1_HUMAN
FOXA1	261	-	H	FOXA1_HUMAN
FOXA1	266	-	H	FOXA1_HUMAN
FOXL2	118	PF00250	H	FOXL2_HUMAN
FOXL2	134	PF00250	H	FOXL2_HUMAN
FOXO1	205	PF00250	H	FOXO1_HUMAN
FOXO1	22	-	H	FOXO1_HUMAN
FOXO1	24	-	H	FOXO1_HUMAN
FOXP1	448	-	H	FOXP1_HUMAN
FOXP1	514	PF00250	H	FOXP1_HUMAN
FRMD4B	368	-	H	FRM4B_HUMAN
FRMD6	17	-	H	FRMD6_HUMAN
FRMD6	6	-	H	FRMD6_HUMAN
FUBP1	430	PF00013	H	FUBP1_HUMAN
FZD10	22	-	H	FZD10_HUMAN
GATA2	352	PF00320	H	GATA2_HUMAN
GATA3	293	PF00320	H	GATA3_HUMAN
GATA3	364	-	H	GATA3_HUMAN
GATA3	366	-	H	GATA3_HUMAN
GLI1	380	-	H	GLI1_HUMAN
GNA11	183	PF00503	H	GNA11_HUMAN
GNA11	209	PF00503	H	GNA11_HUMAN
GNAQ	183	PF00503	H	GNAQ_HUMAN
GNAQ	209	PF00503	H	GNAQ_HUMAN
GNAQ	48	PF00503	H	GNAQ_HUMAN
GNAQ	96	PF00503	H	GNAQ_HUMAN
GNAS	160	PF00503	H	GNAS1_HUMAN
GNAS	201	PF00503	H	GNAS1_HUMAN
GNAS	227	PF00503	H	GNAS1_HUMAN
GNAS	844	PF00503	H	GNAS1_HUMAN
GPRIN2	100	-	H	GRIN2_HUMAN
GPRIN2	50	-	H	GRIN2_HUMAN
GTF2I	424	-	H	GTF2I_HUMAN
GTF2I	440	-	H	GTF2I_HUMAN
GTF2I	641	-	H	GTF2I_HUMAN
H3F3A	28	PF00125	H	H33_HUMAN
H3F3A	35	PF00125	H	H33_HUMAN
HEXD	482	-	H	HEXD_HUMAN
HGF	229	PF00051	H	HGF_HUMAN
HIST1H1C	115	-	H	H12_HUMAN
HIST1H1C	180	-	H	H12_HUMAN
HIST1H3B	106	PF00125	H	H31_HUMAN
HIST1H3B	28	PF00125	H	H31_HUMAN
HIST1H3B	51	PF00125	H	H31_HUMAN
H3C1	37	PF00125	H	H31_HUMAN
HIST1H3H	37	PF00125	H	H31_HUMAN
HLA-A	180	PF00129	H	HLAA_HUMAN
HLA-A	78	PF00129	H	HLAA_HUMAN
HLA-B	69	PF00129	H	HLAB_HUMAN
HNF1A	114	-	H	HNF1A_HUMAN
HNF1A	27	-	H	HNF1A_HUMAN
HNF1A	288	-	H	HNF1A_HUMAN
HNF1A	338	-	H	HNF1A_HUMAN
HNF1A	591	-	H	HNF1A_HUMAN
HNMT	145	PF13489	H	HNMT_HUMAN
HOOK2	630	-	H	HOOK2_HUMAN
HOXB2	335	-	H	HXB2_HUMAN
HRAS	117	PF00071	H	RASH_HUMAN
HRAS	12	PF00071	H	RASH_HUMAN
HRAS	13	PF00071	H	RASH_HUMAN
HRAS	61	PF00071	H	RASH_HUMAN
HSD11B1	45	PF00106	H	DHI1_HUMAN
IDH1	132	PF00180	H	IDHC_HUMAN
IDH2	140	PF00180	H	IDHP_HUMAN
IDH2	172	PF00180	H	IDHP_HUMAN
IGF1R	129	PF01030	H	IGF1R_HUMAN
IKZF1	304	-	H	IKZF1_HUMAN
IL7R	206	PF00041	H	IL7RA_HUMAN
IL7R	241	-	H	IL7RA_HUMAN
IL7R	395	-	H	IL7RA_HUMAN
INMT	212	-	H	INMT_HUMAN
INPPL1	1185	-	H	SHIP2_HUMAN
INPPL1	70	PF00017	H	SHIP2_HUMAN
INTS12	1	-	H	INT12_HUMAN
IRF4	123	PF00605	H	IRF4_HUMAN
IRF4	428	-	H	IRF4_HUMAN
IRF4	99	PF00605	H	IRF4_HUMAN
IRS2	1057	-	H	IRS2_HUMAN
JAK1	910	PF07714	H	JAK1_HUMAN
JUN	112	-	H	JUN_HUMAN
KAT8	98	-	H	KAT8_HUMAN
KCNH5	147	-	H	KCNH5_HUMAN
KCNJ12	430	-	H	KCJ12_HUMAN
KCNJ8	417	-	H	KCNJ8_HUMAN
KCNQ5	273	-	H	KCNQ5_HUMAN
KDM6A	1003	-	H	KDM6A_HUMAN
KDM6A	526	-	H	KDM6A_HUMAN
KDM6A	555	-	H	KDM6A_HUMAN
KDR	1032	PF07714	H	VGFR2_HUMAN
KDR	1037	PF07714	H	VGFR2_HUMAN
KDR	482	-	H	VGFR2_HUMAN
KEAP1	110	PF00651	H	KEAP1_HUMAN
KEAP1	155	PF00651	H	KEAP1_HUMAN
KEAP1	260	PF07707	H	KEAP1_HUMAN
KEAP1	272	PF07707	H	KEAP1_HUMAN
KEAP1	320	-	H	KEAP1_HUMAN
KEAP1	333	-	H	KEAP1_HUMAN
KEAP1	417	-	H	KEAP1_HUMAN
KEAP1	470	-	H	KEAP1_HUMAN
KEAP1	480	-	H	KEAP1_HUMAN
KEAP1	601	-	H	KEAP1_HUMAN
PUM3	63	-	H	PUM3_HUMAN
RELCH	579	-	H	RELCH_HUMAN
KIF26B	2024	-	H	KI26B_HUMAN
KIT	557	-	H	KIT_HUMAN
KIT	559	-	H	KIT_HUMAN
KIT	560	-	H	KIT_HUMAN
KIT	576	-	H	KIT_HUMAN
KIT	888	PF07714	H	KIT_HUMAN
KLF4	409	-	H	KLF4_HUMAN
KLF5	419	-	H	KLF5_HUMAN
KMT2A	1264	-	H	KMT2A_HUMAN
KMT2C	4549	-	H	KMT2C_HUMAN
KMT2C	56	-	H	KMT2C_HUMAN
KMT2D	1375	-	H	KMT2D_HUMAN
KMT2D	1903	-	H	KMT2D_HUMAN
KMT2D	2685	-	H	KMT2D_HUMAN
KMT2D	5179	-	H	KMT2D_HUMAN
KMT2D	5432	-	H	KMT2D_HUMAN
KNSTRN	12	-	H	SKAP_HUMAN
KNSTRN	22	-	H	SKAP_HUMAN
KNSTRN	24	-	H	SKAP_HUMAN
KNSTRN	28	-	H	SKAP_HUMAN
KRAS	11	PF00071	H	RASK_HUMAN
KRAS	117	PF00071	H	RASK_HUMAN
KRAS	146	PF00071	H	RASK_HUMAN
KRAS	19	PF00071	H	RASK_HUMAN
KRAS	22	PF00071	H	RASK_HUMAN
KRAS	33	PF00071	H	RASK_HUMAN
KRAS	5	PF00071	H	RASK_HUMAN
KRAS	59	PF00071	H	RASK_HUMAN
KRAS	60	PF00071	H	RASK_HUMAN
LAMC1	641	-	H	LAMC1_HUMAN
LCE1A	28	-	H	LCE1A_HUMAN
LCE1F	27	-	H	LCE1F_HUMAN
LENG8	377	-	H	LENG8_HUMAN
LRP1	1058	-	H	LRP1_HUMAN
LRP5	1609	-	H	LRP5_HUMAN
LRRC71	324	-	H	LRC71_HUMAN
LSM14A	272	-	H	LS14A_HUMAN
SLCO1B7	709	-	H	SO1B7_HUMAN
LTN1	19	-	H	LTN1_HUMAN
LYN	364	PF07714	H	LYN_HUMAN
MAGEC1	1046	-	H	MAGC1_HUMAN
MAGI2	603	-	H	MAGI2_HUMAN
MAGOH	137	-	H	MGN_HUMAN
MAP2K1	122	PF00069	H	MP2K1_HUMAN
MAP2K1	130	PF00069	H	MP2K1_HUMAN
MAP2K1	386	-	H	MP2K1_HUMAN
MAP2K1	53	-	H	MP2K1_HUMAN
MAP2K4	110	PF00069	H	MP2K4_HUMAN
MAP2K4	134	PF00069	H	MP2K4_HUMAN
MAP2K4	184	PF00069	H	MP2K4_HUMAN
MAP3K1	1330	PF00069	H	M3K1_HUMAN
MAP3K1	324	-	H	M3K1_HUMAN
MAP3K1	380	-	H	M3K1_HUMAN
MAPK1	322	-	H	MK01_HUMAN
MAPK7	501	-	H	MK07_HUMAN
MAX	28	PF00010	H	MAX_HUMAN
MAX	36	PF00010	H	MAX_HUMAN
MAX	60	PF00010	H	MAX_HUMAN
MED12	1223	-	H	MED12_HUMAN
MED12	1224	-	H	MED12_HUMAN
MED12	44	-	H	MED12_HUMAN
MED28	7	-	H	MED28_HUMAN
MEF2A	105	PF12347	H	MEF2A_HUMAN
MEF2A	99	PF12347	H	MEF2A_HUMAN
MEF2B	4	-	H	MEF2B_HUMAN
MET	1003	-	H	SLTM_HUMAN
MET	1010	-	H	SLTM_HUMAN
MET	1070	-	H	SLTM_HUMAN
MET	1094	PF07714	H	SLTM_HUMAN
MET	1200	PF07714	H	SLTM_HUMAN
MET	1250	PF07714	H	SLTM_HUMAN
MET	222	-	H	SLTM_HUMAN
METTL14	298	-	H	MET14_HUMAN
MGA	1242	-	H	MGAP_HUMAN
MGA	2435	PF00010	H	MGAP_HUMAN
MICA	236	PF07654	H	MICA_HUMAN
MSH2	580	PF05192	H	MSH2_HUMAN
MST1	673	PF00089	H	HGFL_HUMAN
MTOR	1459	-	H	MTOR_HUMAN
MTOR	1460	-	H	MTOR_HUMAN
MTOR	1483	-	H	MTOR_HUMAN
MTOR	1799	-	H	MTOR_HUMAN
MTOR	1888	-	H	MTOR_HUMAN
MTOR	1971	-	H	MTOR_HUMAN
MTOR	1977	-	H	MTOR_HUMAN
MTOR	2006	-	H	MTOR_HUMAN
MTOR	2215	-	H	MTOR_HUMAN
MTOR	2327	-	H	MTOR_HUMAN
MTOR	2427	-	H	MTOR_HUMAN
MTOR	2500	-	H	MTOR_HUMAN
MUC6	1977	-	H	MUC6_HUMAN
MUC6	1989	-	H	MUC6_HUMAN
MXRA5	792	-	H	MXRA5_HUMAN
MYC	161	-	H	MYC_HUMAN
MYC	7	-	H	MYC_HUMAN
MYC	73	-	H	MYC_HUMAN
MYC	74	-	H	MYC_HUMAN
MYCN	44	-	H	MYCN_HUMAN
MYD88	166	-	H	MYD88_HUMAN
MYD88	232	-	H	MYD88_HUMAN
MYD88	243	-	H	MYD88_HUMAN
MYD88	265	-	H	MYD88_HUMAN
MYD88	273	-	H	MYD88_HUMAN
MYO18A	979	PF00063	H	MY18A_HUMAN
MYO18B	1018	PF00063	H	MY18B_HUMAN
MYO9A	1300	-	H	MYO9A_HUMAN
MYOD1	122	PF00010	H	MYOD1_HUMAN
MYT1L	203	-	H	MYT1L_HUMAN
NAP1L3	502	-	H	NP1L3_HUMAN
NCOA3	80	-	H	NCOA3_HUMAN
NCR1	42	PF13895	H	NCTR1_HUMAN
NF1	1241	-	H	NF1_HUMAN
NF1	1870	-	H	NF1_HUMAN
NF1	2450	-	H	NF1_HUMAN
NF1	440	-	H	NF1_HUMAN
NF1	461	-	H	NF1_HUMAN
NFE2L2	24	-	H	NF2L2_HUMAN
NFE2L2	26	-	H	NF2L2_HUMAN
NFE2L2	28	-	H	NF2L2_HUMAN
NFE2L2	29	-	H	NF2L2_HUMAN
NFE2L2	30	-	H	NF2L2_HUMAN
NFE2L2	31	-	H	NF2L2_HUMAN
NFE2L2	34	-	H	NF2L2_HUMAN
NFE2L2	77	-	H	NF2L2_HUMAN
NFE2L2	79	-	H	NF2L2_HUMAN
NFE2L2	80	-	H	NF2L2_HUMAN
NFE2L2	81	-	H	NF2L2_HUMAN
NFE2L2	82	-	H	NF2L2_HUMAN
NFIC	339	-	H	NFIC_HUMAN
NHS	215	-	H	NHS_HUMAN
NOL4	423	-	H	NOL4_HUMAN
NOTCH1	310	PF07645	H	NOTC1_HUMAN
NOTCH1	365	PF00008	H	NOTC1_HUMAN
NOTCH1	440	PF07645	H	NOTC1_HUMAN
NOTCH1	455	-	H	NOTC1_HUMAN
NOTCH1	471	PF00008	H	NOTC1_HUMAN
NOTCH1	853	PF00008	H	NOTC1_HUMAN
NOTCH2	19	-	H	NOTC2_HUMAN
NOTCH2	21	-	H	NOTC2_HUMAN
NOTCH2	235	-	H	NOTC2_HUMAN
NOTCH2	2400	-	H	NOTC2_HUMAN
NOTCH2	5	-	H	NOTC2_HUMAN
NPAS1	159	PF00989	H	NPAS1_HUMAN
NSD1	1710	-	H	NSD1_HUMAN
NSD1	392	PF00855	H	NSD1_HUMAN
NT5C3A	322	-	H	5NT3A_HUMAN
NUP93	14	-	H	NUP93_HUMAN
NUP93	15	-	H	NUP93_HUMAN
NUP93	733	-	H	NUP93_HUMAN
OBP2B	133	PF00061	H	OBP2B_HUMAN
OVGP1	536	-	H	OVGP1_HUMAN
OXA1L	57	-	H	OXA1L_HUMAN
PACS2	87	-	H	PACS2_HUMAN
PAK5	173	-	H	PAK6_HUMAN
PANK3	301	-	H	PANK3_HUMAN
PARP1	500	-	H	PARP1_HUMAN
PASD1	338	-	H	PASD1_HUMAN
PAX5	26	PF00292	H	PAX5_HUMAN
PBRM1	1160	PF01426	H	PB1_HUMAN
PBRM1	710	PF00439	H	PB1_HUMAN
PBRM1	921	-	H	PB1_HUMAN
PCBP1	102	PF00013	H	PCBP1_HUMAN
PCDHA10	539	-	H	PCDAA_HUMAN
PCED1B	343	-	H	PED1B_HUMAN
PCMTD1	342	-	H	PCMD1_HUMAN
PDGFRA	229	PF07679	H	PGFRA_HUMAN
PDGFRA	235	PF07679	H	PGFRA_HUMAN
PDGFRA	659	PF07714	H	PGFRA_HUMAN
PDHA1	145	-	H	ODPA_HUMAN
PDPK1	499	-	H	PDPK1_HUMAN
PGR	836	PF00104	H	PRGR_HUMAN
PIK3CA	1	-	H	PK3CA_HUMAN
PIK3CA	1004	-	H	PK3CA_HUMAN
PIK3CA	1007	-	H	PK3CA_HUMAN
PIK3CA	1021	-	H	PK3CA_HUMAN
PIK3CA	1025	-	H	PK3CA_HUMAN
PIK3CA	104	-	H	PK3CA_HUMAN
PIK3CA	1043	-	H	PK3CA_HUMAN
PIK3CA	1044	-	H	PK3CA_HUMAN
PIK3CA	1047	-	H	PK3CA_HUMAN
PIK3CA	1049	-	H	PK3CA_HUMAN
PIK3CA	1052	-	H	PK3CA_HUMAN
PIK3CA	106	-	H	PK3CA_HUMAN
PIK3CA	1065	-	H	PK3CA_HUMAN
PIK3CA	107	-	H	PK3CA_HUMAN
PIK3CA	108	-	H	PK3CA_HUMAN
PIK3CA	111	-	H	PK3CA_HUMAN
PIK3CA	115	-	H	PK3CA_HUMAN
PIK3CA	118	-	H	PK3CA_HUMAN
PIK3CA	344	-	H	PK3CA_HUMAN
PIK3CA	345	-	H	PK3CA_HUMAN
PIK3CA	350	PF00792	H	PK3CA_HUMAN
PIK3CA	357	PF00792	H	PK3CA_HUMAN
PIK3CA	364	PF00792	H	PK3CA_HUMAN
PIK3CA	365	PF00792	H	PK3CA_HUMAN
PIK3CA	378	PF00792	H	PK3CA_HUMAN
PIK3CA	38	-	H	PK3CA_HUMAN
PIK3CA	39	-	H	PK3CA_HUMAN
PIK3CA	420	PF00792	H	PK3CA_HUMAN
PIK3CA	453	PF00792	H	PK3CA_HUMAN
PIK3CA	471	PF00792	H	PK3CA_HUMAN
PIK3CA	539	-	H	PK3CA_HUMAN
PIK3CA	542	-	H	PK3CA_HUMAN
PIK3CA	546	-	H	PK3CA_HUMAN
PIK3CA	604	-	H	PK3CA_HUMAN
PIK3CA	726	-	H	PK3CA_HUMAN
PIK3CA	81	-	H	PK3CA_HUMAN
PIK3CA	88	-	H	PK3CA_HUMAN
PIK3CA	90	-	H	PK3CA_HUMAN
PIK3CA	901	-	H	PK3CA_HUMAN
PIK3CA	93	-	H	PK3CA_HUMAN
PIK3CA	939	-	H	PK3CA_HUMAN
PIK3CA	970	-	H	PK3CA_HUMAN
PIK3CB	1051	-	H	PK3CB_HUMAN
PIK3CB	321	-	H	PK3CB_HUMAN
PIK3CD	1021	-	H	PK3CD_HUMAN
PIK3CD	416	PF00792	H	PK3CD_HUMAN
PIK3CD	894	-	H	PK3CD_HUMAN
PIK3R1	348	PF00017	H	P85A_HUMAN
PIK3R1	376	PF00017	H	P85A_HUMAN
PIK3R1	379	PF00017	H	P85A_HUMAN
PIK3R1	452	PF16454	H	P85A_HUMAN
PIK3R1	560	PF16454	H	P85A_HUMAN
PIK3R1	564	PF16454	H	P85A_HUMAN
PIK3R1	567	PF16454	H	P85A_HUMAN
PIK3R2	373	PF00017	H	P85B_HUMAN
PIK3R2	557	PF16454	H	P85B_HUMAN
PIM1	2	-	H	PIM1_HUMAN
PIM1	24	-	H	PIM1_HUMAN
PIM1	28	-	H	PIM1_HUMAN
PIM1	37	-	H	PIM1_HUMAN
PIM1	7	-	H	PIM1_HUMAN
PIM1	79	-	H	PIM1_HUMAN
PIM1	97	-	H	PIM1_HUMAN
PLCB3	909	-	H	PLCB3_HUMAN
PLCG1	1163	PF00168	H	PLCG1_HUMAN
PLK2	208	PF00069	H	PLK2_HUMAN
PMS2	651	-	H	PMS2_HUMAN
PNLIPRP3	431	PF01477	H	LIPR3_HUMAN
PODXL	22	-	H	PODXL_HUMAN
POLE	18	-	H	DPOE1_HUMAN
POLE	286	-	H	DPOE1_HUMAN
POLE	411	-	H	DPOE1_HUMAN
POM121	94	-	H	P121A_HUMAN
PPM1D	525	-	H	PPM1D_HUMAN
PPP2R1A	179	-	H	2AAA_HUMAN
PPP2R1A	182	-	H	2AAA_HUMAN
PPP2R1A	183	-	H	2AAA_HUMAN
PPP2R1A	256	-	H	2AAA_HUMAN
PPP4R2	418	-	H	PP4R2_HUMAN
PPP6C	264	-	H	PPP6_HUMAN
PPP6C	270	-	H	PPP6_HUMAN
PPP6C	301	-	H	PPP6_HUMAN
PRDM14	204	-	H	PRD14_HUMAN
PRDM14	505	-	H	PRD14_HUMAN
PREX2	50	PF00621	H	PREX2_HUMAN
PRKCI	480	PF00069	H	KPCI_HUMAN
PROCR	98	PF16497	H	EPCR_HUMAN
PRSS27	246	PF00089	H	PRS27_HUMAN
PSG4	263	PF13895	H	PSG4_HUMAN
PTEN	101	PF00782	H	PTEN_HUMAN
PTEN	105	PF00782	H	PTEN_HUMAN
PTEN	111	PF00782	H	PTEN_HUMAN
PTEN	124	PF00782	H	PTEN_HUMAN
PTEN	126	PF00782	H	PTEN_HUMAN
PTEN	127	PF00782	H	PTEN_HUMAN
PTEN	129	PF00782	H	PTEN_HUMAN
PTEN	130	PF00782	H	PTEN_HUMAN
PTEN	132	PF00782	H	PTEN_HUMAN
PTEN	136	PF00782	H	PTEN_HUMAN
PTEN	140	PF00782	H	PTEN_HUMAN
PTEN	146	PF00782	H	PTEN_HUMAN
PTEN	155	PF00782	H	PTEN_HUMAN
PTEN	16	-	H	PTEN_HUMAN
PTEN	165	PF00782	H	PTEN_HUMAN
PTEN	170	PF00782	H	PTEN_HUMAN
PTEN	171	PF00782	H	PTEN_HUMAN
PTEN	173	PF00782	H	PTEN_HUMAN
PTEN	174	-	H	PTEN_HUMAN
PTEN	177	-	H	PTEN_HUMAN
PTEN	178	-	H	PTEN_HUMAN
PTEN	233	-	H	PTEN_HUMAN
PTEN	24	-	H	PTEN_HUMAN
PTEN	247	-	H	PTEN_HUMAN
PTEN	251	-	H	PTEN_HUMAN
PTEN	27	-	H	PTEN_HUMAN
PTEN	274	-	H	PTEN_HUMAN
PTEN	277	-	H	PTEN_HUMAN
PTEN	320	-	H	PTEN_HUMAN
PTEN	335	-	H	PTEN_HUMAN
PTEN	336	-	H	PTEN_HUMAN
PTEN	346	-	H	PTEN_HUMAN
PTEN	35	-	H	PTEN_HUMAN
PTEN	38	-	H	PTEN_HUMAN
PTEN	61	-	H	PTEN_HUMAN
PTEN	65	-	H	PTEN_HUMAN
PTEN	67	PF00782	H	PTEN_HUMAN
PTEN	68	PF00782	H	PTEN_HUMAN
PTEN	71	PF00782	H	PTEN_HUMAN
PTEN	92	PF00782	H	PTEN_HUMAN
PTEN	93	PF00782	H	PTEN_HUMAN
PTN	44	PF05196	H	PTN_HUMAN
PTPN11	285	PF00102	H	PTN11_HUMAN
PTPN11	308	PF00102	H	PTN11_HUMAN
PTPN11	461	PF00102	H	PTN11_HUMAN
PTPN11	468	PF00102	H	PTN11_HUMAN
PTPN11	503	PF00102	H	PTN11_HUMAN
PTPN11	507	PF00102	H	PTN11_HUMAN
PTPN11	510	PF00102	H	PTN11_HUMAN
PTPN11	61	PF00017	H	PTN11_HUMAN
PTPN11	69	PF00017	H	PTN11_HUMAN
PTPN11	72	PF00017	H	PTN11_HUMAN
PTPN11	76	PF00017	H	PTN11_HUMAN
PTPRD	431	PF00041	H	PTPRD_HUMAN
PTPRS	1492	PF00102	H	PTPRS_HUMAN
PTPRS	398	PF00041	H	PTPRS_HUMAN
PTPRT	364	PF00041	H	PTPRT_HUMAN
PTPRT	548	PF00041	H	PTPRT_HUMAN
PTPRT	668	-	H	PTPRT_HUMAN
PTPRT	695	-	H	PTPRT_HUMAN
RAC1	111	PF00071	H	RAC1_HUMAN
RAC1	12	PF00071	H	RAC1_HUMAN
RAC1	135	PF00071	H	RAC1_HUMAN
RAC1	178	PF00071	H	RAC1_HUMAN
RAC1	18	PF00071	H	RAC1_HUMAN
RAC1	29	PF00071	H	RAC1_HUMAN
RAC1	34	PF00071	H	RAC1_HUMAN
RAC1	61	PF00071	H	RAC1_HUMAN
RAD50	69	PF13476	H	RAD50_HUMAN
RAD51C	21	-	H	RA51C_HUMAN
RAD51C	224	PF08423	H	RA51C_HUMAN
RAD52	396	-	H	RAD52_HUMAN
RAF1	257	-	H	RAF1_HUMAN
RAF1	259	-	H	RAF1_HUMAN
RARA	286	PF00104	H	RARA_HUMAN
RB1	251	-	H	RB_HUMAN
RB1	320	-	H	RB_HUMAN
RB1	445	PF01858	H	RB_HUMAN
RB1	455	PF01858	H	RB_HUMAN
RB1	467	PF01858	H	RB_HUMAN
RB1	552	PF01858	H	RB_HUMAN
RB1	579	-	H	RB_HUMAN
RB1	606	-	H	RB_HUMAN
RB1	787	PF08934	H	RB_HUMAN
RBM10	119	-	H	RBM10_HUMAN
RBM10	153	PF00076	H	RBM10_HUMAN
RBM39	353	PF15519	H	RBM39_HUMAN
RET	691	-	H	RET_HUMAN
RET	918	PF07714	H	RET_HUMAN
RHEB	35	PF00071	H	RHEB_HUMAN
RHOA	161	PF00071	H	RHOA_HUMAN
RHOA	17	PF00071	H	RHOA_HUMAN
RHOA	22	PF00071	H	RHOA_HUMAN
RHOA	34	PF00071	H	RHOA_HUMAN
RHOA	37	PF00071	H	RHOA_HUMAN
RHOA	40	PF00071	H	RHOA_HUMAN
RHOA	42	PF00071	H	RHOA_HUMAN
RHOA	47	PF00071	H	RHOA_HUMAN
RHOA	5	-	H	RHOA_HUMAN
RHOA	57	PF00071	H	RHOA_HUMAN
RHOA	62	PF00071	H	RHOA_HUMAN
RHOA	69	PF00071	H	RHOA_HUMAN
RICTOR	1101	PF14665	H	RICTR_HUMAN
RIMS1	71	-	H	RIMS1_HUMAN
RIMS2	423	-	H	RIMS2_HUMAN
RINT1	85	-	H	RINT1_HUMAN
RIPPLY2	110	-	H	RIPP2_HUMAN
RIT1	77	PF00071	H	RIT1_HUMAN
RIT1	82	PF00071	H	RIT1_HUMAN
RIT1	90	PF00071	H	RIT1_HUMAN
RNF43	132	-	H	RNF43_HUMAN
RNF43	145	-	H	RNF43_HUMAN
RNF43	371	-	H	RNF43_HUMAN
RNF43	86	-	H	RNF43_HUMAN
RPL10L	156	-	H	RL10L_HUMAN
RPS6KA4	236	PF00069	H	KS6A4_HUMAN
RPS6KA4	629	PF00069	H	KS6A4_HUMAN
RPTOR	139	PF14538	H	RPTOR_HUMAN
CNOT9	131	-	H	CNOT9_HUMAN
CNOT9	87	-	H	CNOT9_HUMAN
RRAS2	72	PF00071	H	RRAS2_HUMAN
RREB1	783	-	H	RREB1_HUMAN
RSBN1L	432	-	H	RSBNL_HUMAN
RUNX1	135	PF00853	H	RUNX1_HUMAN
RUNX1	162	PF00853	H	RUNX1_HUMAN
RUNX1	201	-	H	RUNX1_HUMAN
RXRA	427	PF00104	H	RXRA_HUMAN
S100A3	97	-	H	S10A3_HUMAN
S100A8	49	-	H	S10A8_HUMAN
SDHA	445	-	H	SDHA_HUMAN
SDHA	639	PF02910	H	SDHA_HUMAN
SDHA	644	PF02910	H	SDHA_HUMAN
SDHAF2	10	-	H	SDHF2_HUMAN
SEMA4B	231	-	H	SEM4B_HUMAN
SESN2	425	-	H	SESN2_HUMAN
SETD2	1603	-	H	SETD2_HUMAN
SETD2	1625	-	H	SETD2_HUMAN
SETD2	1666	-	H	SETD2_HUMAN
SF3B1	623	-	H	SF3B1_HUMAN
SF3B1	625	-	H	SF3B1_HUMAN
SF3B1	626	-	H	SF3B1_HUMAN
SF3B1	666	-	H	SF3B1_HUMAN
SF3B1	700	-	H	SF3B1_HUMAN
SF3B1	701	-	H	SF3B1_HUMAN
SF3B1	740	-	H	SF3B1_HUMAN
SF3B1	741	-	H	SF3B1_HUMAN
SF3B1	742	-	H	SF3B1_HUMAN
SF3B1	894	-	H	SF3B1_HUMAN
SF3B1	902	-	H	SF3B1_HUMAN
SF3B1	957	-	H	SF3B1_HUMAN
SHB	460	PF00017	H	SHB_HUMAN
SHROOM1	300	-	H	SHRM1_HUMAN
SLC16A13	158	-	H	MOT13_HUMAN
SLC27A5	554	-	H	S27A5_HUMAN
SLC4A11	718	-	H	S4A11_HUMAN
SLCO1B7	27	-	H	SO1B7_HUMAN
SMAD2	182	-	H	SMAD2_HUMAN
SMAD2	303	-	H	SMAD2_HUMAN
SMAD2	305	-	H	SMAD2_HUMAN
SMAD2	321	-	H	SMAD2_HUMAN
SMAD2	463	-	H	SMAD2_HUMAN
SMAD2	464	-	H	SMAD2_HUMAN
SMAD3	268	-	H	SMAD3_HUMAN
SMAD3	287	-	H	SMAD3_HUMAN
SMAD4	118	PF03165	H	SMAD4_HUMAN
SMAD4	178	-	H	SMAD4_HUMAN
SMAD4	330	-	H	SMAD4_HUMAN
SMAD4	351	-	H	SMAD4_HUMAN
SMAD4	352	-	H	SMAD4_HUMAN
SMAD4	353	-	H	SMAD4_HUMAN
SMAD4	355	-	H	SMAD4_HUMAN
SMAD4	356	-	H	SMAD4_HUMAN
SMAD4	361	-	H	SMAD4_HUMAN
SMAD4	363	-	H	SMAD4_HUMAN
SMAD4	386	-	H	SMAD4_HUMAN
SMAD4	419	-	H	SMAD4_HUMAN
SMAD4	445	-	H	SMAD4_HUMAN
SMAD4	493	-	H	SMAD4_HUMAN
SMAD4	510	-	H	SMAD4_HUMAN
SMAD4	524	-	H	SMAD4_HUMAN
SMAD4	526	-	H	SMAD4_HUMAN
SMAD4	534	-	H	SMAD4_HUMAN
SMAD4	536	-	H	SMAD4_HUMAN
SMAD4	537	-	H	SMAD4_HUMAN
SMAD4	95	PF03165	H	SMAD4_HUMAN
SMARCA4	1135	-	H	SMCA4_HUMAN
SMARCA4	1157	-	H	SMCA4_HUMAN
SMARCA4	1189	-	H	SMCA4_HUMAN
SMARCA4	1192	-	H	SMCA4_HUMAN
SMARCA4	1232	-	H	SMCA4_HUMAN
SMARCA4	1243	-	H	SMCA4_HUMAN
SMARCA4	781	-	H	SMCA4_HUMAN
SMARCA4	821	-	H	SMCA4_HUMAN
SMARCA4	910	-	H	SMCA4_HUMAN
SMARCA4	973	-	H	SMCA4_HUMAN
SMARCB1	374	-	H	SNF5_HUMAN
SMARCB1	377	-	H	SNF5_HUMAN
SMARCD1	183	-	H	SMRD1_HUMAN
SMO	412	-	H	SMO_HUMAN
SMO	414	-	H	SMO_HUMAN
SNRPD3	96	-	H	SMD3_HUMAN
SOCS1	3	-	H	SOCS1_HUMAN
SOS1	233	PF00621	H	SOS1_HUMAN
SOS1	90	PF00125	H	SOS1_HUMAN
SOX17	403	-	H	SOX17_HUMAN
SOX17	96	PF00505	H	SOX17_HUMAN
SPOP	102	PF00917	H	SPOP_HUMAN
SPOP	117	PF00917	H	SPOP_HUMAN
SPOP	125	PF00917	H	SPOP_HUMAN
SPOP	129	PF00917	H	SPOP_HUMAN
SPOP	131	PF00917	H	SPOP_HUMAN
SPOP	133	PF00917	H	SPOP_HUMAN
SPOP	87	PF00917	H	SPOP_HUMAN
SPRED1	349	-	H	SPRE1_HUMAN
SPTA1	1732	PF00435	H	SPTA1_HUMAN
SRC	407	PF07714	H	SRC_HUMAN
SRSF2	95	-	H	SRSF2_HUMAN
SSBP3	6	-	H	SSBP3_HUMAN
STAG2	216	-	H	STAG2_HUMAN
STAT3	384	PF02864	H	STAT3_HUMAN
STAT3	410	PF02864	H	STAT3_HUMAN
STAT3	614	PF00017	H	STAT3_HUMAN
STAT3	661	PF00017	H	STAT3_HUMAN
STK11	165	PF00069	H	STK11_HUMAN
STK11	174	PF00069	H	STK11_HUMAN
STK11	179	PF00069	H	STK11_HUMAN
STK11	181	PF00069	H	STK11_HUMAN
STK11	194	PF00069	H	STK11_HUMAN
STK11	196	PF00069	H	STK11_HUMAN
STK11	216	PF00069	H	STK11_HUMAN
STK11	220	PF00069	H	STK11_HUMAN
STK11	221	PF00069	H	STK11_HUMAN
STK11	223	PF00069	H	STK11_HUMAN
STK11	239	PF00069	H	STK11_HUMAN
STK11	242	PF00069	H	STK11_HUMAN
STK11	251	PF00069	H	STK11_HUMAN
STK11	308	PF00069	H	STK11_HUMAN
STK11	84	PF00069	H	STK11_HUMAN
STK19	89	-	H	STK19_HUMAN
SUZ12	101	-	H	SUZ12_HUMAN
SWI5	34	-	H	SWI5_HUMAN
SYT13	228	PF00168	H	SYT13_HUMAN
TACC3	417	-	H	TACC3_HUMAN
TBX2	192	PF00907	H	TBX2_HUMAN
TBX3	113	PF00907	H	TBX3_HUMAN
ELOC	79	PF03931	H	ELOC_HUMAN
TCF20	815	-	H	TCF20_HUMAN
TCF3	551	PF00010	H	TFE2_HUMAN
TCF7L2	471	-	H	TF7L2_HUMAN
TET1	1752	PF12851	H	TET1_HUMAN
TET2	550	-	H	TET2_HUMAN
TGFBR1	241	PF00069	H	TGFR1_HUMAN
TGFBR1	259	PF00069	H	TGFR1_HUMAN
TGFBR1	375	PF00069	H	TGFR1_HUMAN
TGFBR1	487	PF00069	H	TGFR1_HUMAN
TGFBR2	471	PF07714	H	TGFR2_HUMAN
TGFBR2	520	PF07714	H	TGFR2_HUMAN
TGFBR2	544	-	H	TGFR2_HUMAN
TGFBR2	553	-	H	TGFR2_HUMAN
TGFBRAP1	824	PF10367	H	TGFA1_HUMAN
THBD	554	-	H	TRBM_HUMAN
THRA	79	PF00105	H	THA_HUMAN
THSD7B	1181	-	H	THS7B_HUMAN
THSD7B	557	-	H	THS7B_HUMAN
TMEM131	1319	-	H	TM131_HUMAN
TMEM147	92	-	H	TM147_HUMAN
TMEM200C	19	-	H	T200C_HUMAN
TNFRSF14	1	-	H	TNR14_HUMAN
TNFRSF14	111	PF00020	H	TNR14_HUMAN
TOP2B	651	-	H	TOP2B_HUMAN
TP53	104	PF00870	H	P53_HUMAN
TP53	105	PF00870	H	P53_HUMAN
TP53	107	PF00870	H	P53_HUMAN
TP53	109	PF00870	H	P53_HUMAN
TP53	110	PF00870	H	P53_HUMAN
TP53	111	PF00870	H	P53_HUMAN
TP53	113	PF00870	H	P53_HUMAN
TP53	120	PF00870	H	P53_HUMAN
TP53	125	PF00870	H	P53_HUMAN
TP53	126	PF00870	H	P53_HUMAN
TP53	127	PF00870	H	P53_HUMAN
TP53	130	PF00870	H	P53_HUMAN
TP53	131	PF00870	H	P53_HUMAN
TP53	132	PF00870	H	P53_HUMAN
TP53	133	PF00870	H	P53_HUMAN
TP53	134	PF00870	H	P53_HUMAN
TP53	135	PF00870	H	P53_HUMAN
TP53	136	PF00870	H	P53_HUMAN
TP53	141	PF00870	H	P53_HUMAN
TP53	143	PF00870	H	P53_HUMAN
TP53	144	PF00870	H	P53_HUMAN
TP53	146	PF00870	H	P53_HUMAN
TP53	151	PF00870	H	P53_HUMAN
TP53	152	PF00870	H	P53_HUMAN
TP53	154	PF00870	H	P53_HUMAN
TP53	155	PF00870	H	P53_HUMAN
TP53	157	PF00870	H	P53_HUMAN
TP53	158	PF00870	H	P53_HUMAN
TP53	159	PF00870	H	P53_HUMAN
TP53	161	PF00870	H	P53_HUMAN
TP53	163	PF00870	H	P53_HUMAN
TP53	164	PF00870	H	P53_HUMAN
TP53	165	PF00870	H	P53_HUMAN
TP53	167	PF00870	H	P53_HUMAN
TP53	168	PF00870	H	P53_HUMAN
TP53	172	PF00870	H	P53_HUMAN
TP53	173	PF00870	H	P53_HUMAN
TP53	175	PF00870	H	P53_HUMAN
TP53	176	PF00870	H	P53_HUMAN
TP53	178	PF00870	H	P53_HUMAN
TP53	179	PF00870	H	P53_HUMAN
TP53	181	PF00870	H	P53_HUMAN
TP53	190	PF00870	H	P53_HUMAN
TP53	192	PF00870	H	P53_HUMAN
TP53	193	PF00870	H	P53_HUMAN
TP53	194	PF00870	H	P53_HUMAN
TP53	195	PF00870	H	P53_HUMAN
TP53	196	PF00870	H	P53_HUMAN
TP53	197	PF00870	H	P53_HUMAN
TP53	198	PF00870	H	P53_HUMAN
TP53	205	PF00870	H	P53_HUMAN
TP53	208	PF00870	H	P53_HUMAN
TP53	213	PF00870	H	P53_HUMAN
TP53	214	PF00870	H	P53_HUMAN
TP53	215	PF00870	H	P53_HUMAN
TP53	216	PF00870	H	P53_HUMAN
TP53	218	PF00870	H	P53_HUMAN
TP53	220	PF00870	H	P53_HUMAN
TP53	232	PF00870	H	P53_HUMAN
TP53	234	PF00870	H	P53_HUMAN
TP53	236	PF00870	H	P53_HUMAN
TP53	237	PF00870	H	P53_HUMAN
TP53	238	PF00870	H	P53_HUMAN
TP53	239	PF00870	H	P53_HUMAN
TP53	241	PF00870	H	P53_HUMAN
TP53	242	PF00870	H	P53_HUMAN
TP53	244	PF00870	H	P53_HUMAN
TP53	245	PF00870	H	P53_HUMAN
TP53	246	PF00870	H	P53_HUMAN
TP53	247	PF00870	H	P53_HUMAN
TP53	248	PF00870	H	P53_HUMAN
TP53	249	PF00870	H	P53_HUMAN
TP53	250	PF00870	H	P53_HUMAN
TP53	251	PF00870	H	P53_HUMAN
TP53	254	PF00870	H	P53_HUMAN
TP53	255	PF00870	H	P53_HUMAN
TP53	257	PF00870	H	P53_HUMAN
TP53	258	PF00870	H	P53_HUMAN
TP53	259	PF00870	H	P53_HUMAN
TP53	262	PF00870	H	P53_HUMAN
TP53	265	PF00870	H	P53_HUMAN
TP53	266	PF00870	H	P53_HUMAN
TP53	267	PF00870	H	P53_HUMAN
TP53	270	PF00870	H	P53_HUMAN
TP53	271	PF00870	H	P53_HUMAN
TP53	272	PF00870	H	P53_HUMAN
TP53	273	PF00870	H	P53_HUMAN
TP53	274	PF00870	H	P53_HUMAN
TP53	275	PF00870	H	P53_HUMAN
TP53	277	PF00870	H	P53_HUMAN
TP53	278	PF00870	H	P53_HUMAN
TP53	280	PF00870	H	P53_HUMAN
TP53	281	PF00870	H	P53_HUMAN
TP53	282	PF00870	H	P53_HUMAN
TP53	285	PF00870	H	P53_HUMAN
TP53	286	PF00870	H	P53_HUMAN
TP53	294	-	H	P53_HUMAN
TP53	298	-	H	P53_HUMAN
TP53	306	-	H	P53_HUMAN
TP53	317	-	H	P53_HUMAN
TP53	331	-	H	P53_HUMAN
TP53	337	-	H	P53_HUMAN
TP53	342	-	H	P53_HUMAN
TP53	53	-	H	P53_HUMAN
TP53	91	-	H	P53_HUMAN
TP63	365	-	H	P63_HUMAN
TP63	379	-	H	P63_HUMAN
TP63	609	-	H	P63_HUMAN
TPSD1	22	-	H	TRYD_HUMAN
TPTE2	41	-	H	TPTE2_HUMAN
TRAF7	189	-	H	TRAF7_HUMAN
TRAF7	520	-	H	TRAF7_HUMAN
TRIM65	383	-	H	TRI65_HUMAN
TROAP	562	-	H	TROAP_HUMAN
TRUB1	34	-	H	TRUB1_HUMAN
TSC22D2	735	-	H	T22D2_HUMAN
TUBGCP4	8	-	H	GCP4_HUMAN
TUBGCP6	1192	-	H	GCP6_HUMAN
U2AF1	157	-	H	U2AF1_HUMAN
U2AF1	24	-	H	U2AF1_HUMAN
U2AF1	34	-	H	U2AF1_HUMAN
UBE2D3	32	PF00179	H	UB2D3_HUMAN
UBXN11	494	-	H	UBX11_HUMAN
UCHL1	161	PF01088	H	UCHL1_HUMAN
VHL	111	PF01847	H	VHL_HUMAN
VHL	112	PF01847	H	VHL_HUMAN
VHL	114	PF01847	H	VHL_HUMAN
VHL	115	PF01847	H	VHL_HUMAN
VHL	117	PF01847	H	VHL_HUMAN
VHL	121	PF01847	H	VHL_HUMAN
VHL	135	PF01847	H	VHL_HUMAN
VHL	151	PF01847	H	VHL_HUMAN
VHL	158	PF01847	H	VHL_HUMAN
VHL	161	PF01847	H	VHL_HUMAN
VHL	162	PF01847	H	VHL_HUMAN
VHL	169	PF01847	H	VHL_HUMAN
VHL	65	PF01847	H	VHL_HUMAN
VHL	68	PF01847	H	VHL_HUMAN
VHL	74	PF01847	H	VHL_HUMAN
VHL	78	PF01847	H	VHL_HUMAN
VHL	80	PF01847	H	VHL_HUMAN
VHL	86	PF01847	H	VHL_HUMAN
VHL	88	PF01847	H	VHL_HUMAN
VHL	89	PF01847	H	VHL_HUMAN
VPS37B	191	-	H	VP37B_HUMAN
CFAP44	1227	-	H	CFA44_HUMAN
WDR73	316	-	H	WDR73_HUMAN
NSD2	1150	-	H	NSD2_HUMAN
XPO1	571	-	H	XPO1_HUMAN
XPO1	749	PF08767	H	XPO1_HUMAN
XPO6	274	-	H	XPO6_HUMAN
ZBTB7A	424	PF00096	H	ZBT7A_HUMAN
ZHX3	249	-	H	ZHX3_HUMAN
ZNF516	256	-	H	ZN516_HUMAN
ZNF623	500	-	H	ZN623_HUMAN
ZNF649	198	-	H	ZN649_HUMAN
ALK	1174	PF07714	H,R	ALK_HUMAN
AR	878	PF00104	H,R	ANDR_HUMAN
BRAF	600	PF07714	H,R	BRAF_HUMAN
CTNNB1	33	-	H,R	CTNB1_HUMAN
EGFR	719	PF07714	H,R	EGFR_HUMAN
EGFR	747	PF07714	H,R	EGFR_HUMAN
EGFR	790	PF07714	H,R	EGFR_HUMAN
ERBB2	310	PF00757	H,R	ERBB2_HUMAN
ERBB2	869	PF07714	H,R	ERBB2_HUMAN
ESR1	380	PF00104	H,R	ESR1_HUMAN
ESR1	536	-	H,R	ESR1_HUMAN
ESR1	537	-	H,R	ESR1_HUMAN
ESR1	538	-	H,R	ESR1_HUMAN
FGFR1	577	PF07714	H,R	FGFR1_HUMAN
FGFR2	549	PF07714	H,R	FGFR2_HUMAN
FGFR2	550	PF07714	H,R	FGFR2_HUMAN
FGFR4	550	PF07714	H,R	FGFR4_HUMAN
FLT3	835	PF07714	H,R	FLT3_HUMAN
KIT	642	PF07714	H,R	KIT_HUMAN
KIT	654	PF07714	H,R	KIT_HUMAN
KIT	816	PF07714	H,R	KIT_HUMAN
KIT	820	PF07714	H,R	KIT_HUMAN
KIT	822	PF07714	H,R	KIT_HUMAN
KIT	823	PF07714	H,R	KIT_HUMAN
KRAS	12	PF00071	H,R	RASK_HUMAN
KRAS	13	PF00071	H,R	RASK_HUMAN
KRAS	61	PF00071	H,R	RASK_HUMAN
MAP2K1	121	PF00069	H,R	MP2K1_HUMAN
MAP2K1	124	PF00069	H,R	MP2K1_HUMAN
MAP2K1	128	PF00069	H,R	MP2K1_HUMAN
MAP2K1	203	PF00069	H,R	MP2K1_HUMAN
MAP2K1	56	-	H,R	MP2K1_HUMAN
MAP2K1	57	-	H,R	MP2K1_HUMAN
MAP2K2	57	-	H,R	MP2K2_HUMAN
MET	1230	PF07714	H,R	SLTM_HUMAN
NRAS	12	PF00071	H,R	RASN_HUMAN
NRAS	13	PF00071	H,R	RASN_HUMAN
NRAS	60	PF00071	H,R	RASN_HUMAN
NRAS	61	PF00071	H,R	RASN_HUMAN
PDGFRA	842	PF07714	H,R	PGFRA_HUMAN
PIK3CA	545	-	H,R	PK3CA_HUMAN
PIK3CB	1067	-	H,R	PK3CB_HUMAN
SMO	535	-	H,R	SMO_HUMAN

## Sheet: Table S2
Table S2: High confidence predicted driver mutations from TCGA somatic mutations
Uniprot entry	Position	RefAA	AltAA	Domain	Analogous to	CADDScore	COSMIC count	DOME score
EP300_HUMAN	1446	Y	C	HAT_KAT11	CBP_HUMAN;1482;Y	29.2	1	0.86575
PTK6_HUMAN	216	V	M	PK_Tyr_Ser-Thr	ABL1_HUMAN;268;V	24.4	1	0.85925
DDR2_HUMAN	842	F	L	PK_Tyr_Ser-Thr	ABL1_HUMAN;486;F	29.8	1	0.85825
TEX14_HUMAN	270	V	A	PK_Tyr_Ser-Thr	ABL1_HUMAN;268;V	26	1	0.85475
ERBB4_HUMAN	840	V	I	PK_Tyr_Ser-Thr	ERBB2_HUMAN;842;V|LYN_HUMAN;364;I	24.1	7	0.8545
INSR_HUMAN	1054	V	M	PK_Tyr_Ser-Thr	ABL1_HUMAN;268;V	24.8	0	0.854
KSYK_HUMAN	448	M	L	PK_Tyr_Ser-Thr	FGFR2_HUMAN;564;V|ALK_HUMAN;1196;L|FGFR4_HUMAN;550;V	24.5	1	0.85375
RET_HUMAN	740	K	N	PK_Tyr_Ser-Thr	MET_HUMAN;1094;H	24.6	1	0.852
FGR_HUMAN	505	F	L	PK_Tyr_Ser-Thr	ABL1_HUMAN;486;F	29.9	1	0.85075
CSF1R_HUMAN	613	V	M	PK_Tyr_Ser-Thr	ABL1_HUMAN;268;V	26.6	1	0.8495
ZAP70_HUMAN	414	M	I	PK_Tyr_Ser-Thr	FGFR2_HUMAN;564;V|ALK_HUMAN;1196;L|FGFR4_HUMAN;550;V	27.1	1	0.8495
ACK1_HUMAN	155	V	L	PK_Tyr_Ser-Thr	ABL1_HUMAN;268;V	25.1	0	0.84875
M3K20_HUMAN	253	F	L	PK_Tyr_Ser-Thr	ABL1_HUMAN;486;F	29.6	0	0.8485
EPHB2_HUMAN	699	T	I	PK_Tyr_Ser-Thr	EGFR_HUMAN;790;T|ABL1_HUMAN;315;T|KIT_HUMAN;670;T	24	1	0.848
EPHA3_HUMAN	635	V	L	PK_Tyr_Ser-Thr	ABL1_HUMAN;256;V	27.8	1	0.8475
SRMS_HUMAN	302	T	M	PK_Tyr_Ser-Thr	EGFR_HUMAN;790;T|ABL1_HUMAN;315;T|KIT_HUMAN;670;T	24.5	1	0.8465
EPHB2_HUMAN	745	R	S	PK_Tyr_Ser-Thr	EPHB1_HUMAN;743;R	28.5	0	0.8455
EPHA2_HUMAN	738	R	S	PK_Tyr_Ser-Thr	EPHB1_HUMAN;743;R	32	2	0.845
EPHB3_HUMAN	649	R	C	PK_Tyr_Ser-Thr	MET_HUMAN;1094;H	30	2	0.8445
EPHB3_HUMAN	649	R	P	PK_Tyr_Ser-Thr	MET_HUMAN;1094;H	32	1	0.8445
FAK2_HUMAN	507	Y	C	PK_Tyr_Ser-Thr	ABL1_HUMAN;320;Y	23.5	1	0.84425
EPHA5_HUMAN	911	M	I	PK_Tyr_Ser-Thr	ABL1_HUMAN;472;M	26.1	0	0.844
LCK_HUMAN	473	M	I	PK_Tyr_Ser-Thr	ABL1_HUMAN;472;M	22.2	1	0.844
EPHB1_HUMAN	857	M	I	PK_Tyr_Ser-Thr	ABL1_HUMAN;472;M	27.6	1	0.8435
M3K21_HUMAN	377	M	V	PK_Tyr_Ser-Thr	ABL1_HUMAN;472;M	24.1	1	0.84325
ACV1C_HUMAN	209	V	M	PK_Tyr_Ser-Thr	ABL1_HUMAN;256;V	25.5	1	0.8425
ABL1_HUMAN	360	I	V	PK_Tyr_Ser-Thr	ERBB2_HUMAN;842;V|LYN_HUMAN;364;I	26.2	0	0.842
BMR1B_HUMAN	279	T	A	PK_Tyr_Ser-Thr	EGFR_HUMAN;790;T|ABL1_HUMAN;315;T|KIT_HUMAN;670;T	25.8	0	0.84125
BMR1B_HUMAN	279	T	I	PK_Tyr_Ser-Thr	EGFR_HUMAN;790;T|ABL1_HUMAN;315;T|KIT_HUMAN;670;T	25.7	0	0.84125
M3K12_HUMAN	357	F	L	PK_Tyr_Ser-Thr	ABL1_HUMAN;486;F	28.9	0	0.841
EPHA4_HUMAN	857	M	I	PK_Tyr_Ser-Thr	ABL1_HUMAN;472;M	26.7	1	0.8395
NTRK3_HUMAN	667	M	I	PK_Tyr_Ser-Thr	ABL1_HUMAN;351;M	24.3	1	0.839
M3K7_HUMAN	52	K	N	PK_Tyr_Ser-Thr	MET_HUMAN;1094;H	25.6	1	0.83825
ACVL1_HUMAN	277	T	M	PK_Tyr_Ser-Thr	EGFR_HUMAN;790;T|ABL1_HUMAN;315;T|KIT_HUMAN;670;T	26.3	3	0.83775
KIT_HUMAN	903	M	I	PK_Tyr_Ser-Thr	ABL1_HUMAN;472;M	26.5	1	0.8355
EPHA8_HUMAN	885	F	L	PK_Tyr_Ser-Thr	ABL1_HUMAN;486;F	26.1	1	0.834
PGFRA_HUMAN	815	V	A	PK_Tyr_Ser-Thr	ERBB2_HUMAN;842;V|LYN_HUMAN;364;I	29.2	1	0.8335
FYN_HUMAN	446	K	N	PK_Tyr_Ser-Thr	ABL1_HUMAN;419;K	24.6	1	0.83325
M3K20_HUMAN	118	M	L	PK_Tyr_Ser-Thr	ABL1_HUMAN;351;M	23	1	0.83325
PTPRO_HUMAN	974	Y	C	Y_phosphatase	PTN11_HUMAN;285;F	29.1	1	0.833
ABL2_HUMAN	345	V	A	PK_Tyr_Ser-Thr	ALK_HUMAN;1180;V|ABL1_HUMAN;299;V|KIT_HUMAN;654;V	27.7	2	0.83225
BMR1B_HUMAN	329	A	V	PK_Tyr_Ser-Thr	ERBB2_HUMAN;842;V|LYN_HUMAN;364;I	26	0	0.83225
BLK_HUMAN	357	I	V	PK_Tyr_Ser-Thr	ERBB2_HUMAN;842;V|LYN_HUMAN;364;I	24.1	1	0.832
M3K13_HUMAN	386	M	I	PK_Tyr_Ser-Thr	ABL1_HUMAN;472;M	23.3	1	0.832
PGFRB_HUMAN	823	V	I	PK_Tyr_Ser-Thr	ERBB2_HUMAN;842;V|LYN_HUMAN;364;I	22	3	0.832
GUC2C_HUMAN	724	V	A	PK_Tyr_Ser-Thr	ABL1_HUMAN;472;M	23.9	1	0.83
TRYB1_HUMAN	241	V	M	Trypsin	PRS27_HUMAN;246;V	21.9	2	0.82925
MERTK_HUMAN	722	R	Q	PK_Tyr_Ser-Thr	EPHB1_HUMAN;743;R	32	5	0.829
NTRK2_HUMAN	673	V	M	PK_Tyr_Ser-Thr	ERBB2_HUMAN;842;V|LYN_HUMAN;364;I	29.6	0	0.829
LYN_HUMAN	303	V	L	PK_Tyr_Ser-Thr	ALK_HUMAN;1180;V|ABL1_HUMAN;299;V|KIT_HUMAN;654;V	23	1	0.827
YES_HUMAN	439	T	A	PK_Tyr_Ser-Thr	ABL1_HUMAN;406;T	29.2	1	0.82525
LYN_HUMAN	423	K	T	PK_Tyr_Ser-Thr	ABL1_HUMAN;419;K	29.1	0	0.82425
M3K7_HUMAN	90	V	A	PK_Tyr_Ser-Thr	ALK_HUMAN;1180;V|ABL1_HUMAN;299;V|KIT_HUMAN;654;V	27.6	1	0.824
ASXL3_HUMAN	310	E	K	ASXH	ASXL2_HUMAN;330;E	32	3	0.823
TIE2_HUMAN	886	I	M	PK_Tyr_Ser-Thr	ALK_HUMAN;1180;V|ABL1_HUMAN;299;V|KIT_HUMAN;654;V	24.3	1	0.82225
ABL2_HUMAN	425	V	M	PK_Tyr_Ser-Thr	ABL1_HUMAN;379;V	26.5	1	0.82175
KSR1_HUMAN	694	W	L	PK_Tyr_Ser-Thr	ALK_HUMAN;1204;L	31	0	0.82075
FGFR1_HUMAN	535	M	L	PK_Tyr_Ser-Thr	FGFR2_HUMAN;538;M|EGFR_HUMAN;766;M|ALK_HUMAN;1171;I|BRAF_HUMAN;505;L	27.8	5	0.8185
EP300_HUMAN	1463	L	R	HAT_KAT11	CBP_HUMAN;1499;L	29.4	1	0.8175
LYN_HUMAN	410	T	M	PK_Tyr_Ser-Thr	ABL1_HUMAN;406;T	26.9	2	0.81625
RXRG_HUMAN	428	S	F	Hormone_recep	RXRA_HUMAN;427;S	29.6	1	0.8145
RHES_HUMAN	141	K	T	Ras	RASH_HUMAN;117;K|RASK_HUMAN;117;K	28.4	1	0.813
FYN_HUMAN	397	L	I	PK_Tyr_Ser-Thr	ABL1_HUMAN;370;L	26.8	1	0.81225
EPHA2_HUMAN	754	K	N	PK_Tyr_Ser-Thr	FGFR2_HUMAN;641;K|ABL1_HUMAN;378;K	23	1	0.81075
BLK_HUMAN	337	L	M	PK_Tyr_Ser-Thr	MET_HUMAN;1181;L|ABL1_HUMAN;340;L	23.8	1	0.81
TIE2_HUMAN	979	K	T	PK_Tyr_Ser-Thr	FGFR2_HUMAN;641;K|ABL1_HUMAN;378;K	29	1	0.80975
RAB5B_HUMAN	129	A	V	Ras	RAC1_HUMAN;111;I	23.6	1	0.80825
IRF6_HUMAN	109	K	N	IRF	IRF4_HUMAN;123;K	25.3	1	0.8065
EPHA8_HUMAN	748	M	I	PK_Tyr_Ser-Thr	ABL1_HUMAN;351;M	26.9	1	0.80525
IRF2_HUMAN	107	R	S	IRF	IRF4_HUMAN;123;K	22.6	1	0.805
ROR2_HUMAN	630	K	N	PK_Tyr_Ser-Thr	FGFR2_HUMAN;641;K|ABL1_HUMAN;378;K	24.4	1	0.80475
KLHL2_HUMAN	246	R	Q	BACK	KEAP1_HUMAN;272;R	31	0	0.8045
MATK_HUMAN	367	K	N	PK_Tyr_Ser-Thr	FGFR2_HUMAN;641;K|ABL1_HUMAN;378;K	24.9	0	0.8045
RAP2A_HUMAN	117	K	N	Ras	RASH_HUMAN;117;K|RASK_HUMAN;117;K	24.3	0	0.8045
AKT2_HUMAN	368	R	C	Pkinase	KPCI_HUMAN;480;R	24.2	2	0.8035
EPHA2_HUMAN	644	A	V	PK_Tyr_Ser-Thr	ABL1_HUMAN;269;A	27.8	1	0.80325
ZAP70_HUMAN	413	V	I	PK_Tyr_Ser-Thr	FGFR2_HUMAN;563;I	21.5	1	0.80125
PTN12_HUMAN	233	A	T	Y_phosphatase	PTN11_HUMAN;461;A	33	3	0.801
ABL2_HUMAN	389	M	I	PK_Tyr_Ser-Thr	ABL1_HUMAN;343;M	25.4	1	0.80075
TEX14_HUMAN	327	E	K	PK_Tyr_Ser-Thr	FGFR2_HUMAN;565;E	23.1	2	0.80075
BMR1A_HUMAN	259	A	V	PK_Tyr_Ser-Thr	ABL1_HUMAN;269;A	25.4	0	0.8005
NTRK2_HUMAN	668	A	V	PK_Tyr_Ser-Thr	FGFR2_HUMAN;618;A	28.6	0	0.8
RET_HUMAN	891	S	L	PK_Tyr_Ser-Thr	ERBB2_HUMAN;862;T|KIT_HUMAN;809;C	28.2	10	0.8
RASD1_HUMAN	141	V	L	Ras	RAC1_HUMAN;111;I	26.8	1	0.79975
TESK2_HUMAN	105	M	I	PK_Tyr_Ser-Thr	FGFR2_HUMAN;538;M|EGFR_HUMAN;766;M|ALK_HUMAN;1171;I|BRAF_HUMAN;505;L	26	1	0.79975
EPHA3_HUMAN	871	F	L	PK_Tyr_Ser-Thr	ABL1_HUMAN;486;F	29.8	0	0.7985
EPHA3_HUMAN	871	F	V	PK_Tyr_Ser-Thr	ABL1_HUMAN;486;F	29.1	1	0.7985
RND1_HUMAN	126	K	N	Ras	RASH_HUMAN;117;K|RASK_HUMAN;117;K	24.5	1	0.79825
RAP1B_HUMAN	22	Q	R	Ras	RASK_HUMAN;22;Q	24.5	1	0.79775
EPHB3_HUMAN	775	S	L	PK_Tyr_Ser-Thr	ERBB2_HUMAN;862;T|KIT_HUMAN;809;C	28.3	2	0.7975
ITK_HUMAN	410	M	I	PK_Tyr_Ser-Thr	FGFR2_HUMAN;538;M|EGFR_HUMAN;766;M|ALK_HUMAN;1171;I|BRAF_HUMAN;505;L	24.8	1	0.79725
LMTK3_HUMAN	281	R	C	PK_Tyr_Ser-Thr	FGFR2_HUMAN;641;K|ABL1_HUMAN;378;K	32	0	0.797
RAC2_HUMAN	35	T	I	Ras	RHOA_HUMAN;37;T	29.4	1	0.797
KLH20_HUMAN	258	R	C	BACK	KEAP1_HUMAN;272;R	32	2	0.79675
TNI3K_HUMAN	595	L	I	PK_Tyr_Ser-Thr	ABL1_HUMAN;370;L	25.8	1	0.79675
RAB43_HUMAN	132	K	T	Ras	RASH_HUMAN;117;K|RASK_HUMAN;117;K	27.5	0	0.7965
TIE1_HUMAN	891	L	M	PK_Tyr_Ser-Thr	FGFR2_HUMAN;538;M|EGFR_HUMAN;766;M|ALK_HUMAN;1171;I|BRAF_HUMAN;505;L	24.2	1	0.79575
ERR3_HUMAN	279	I	V	Hormone_recep	ANDR_HUMAN;716;V	21.9	0	0.79525
UFO_HUMAN	568	T	M	PK_Tyr_Ser-Thr	ALK_HUMAN;1151;T|ABL1_HUMAN;272;T	26.3	4	0.795
KPCZ_HUMAN	421	E	K	Pkinase	STK11_HUMAN;223;E	32	1	0.795
RET_HUMAN	756	A	V	PK_Tyr_Ser-Thr	ABL1_HUMAN;269;A	28.3	1	0.7945
VGFR3_HUMAN	1026	E	K	PK_Tyr_Ser-Thr	FGFR2_HUMAN;615;E|ABL1_HUMAN;352;E	29.6	2	0.79425
ERR2_HUMAN	125	A	S	zf-C4	ESR1_HUMAN;207;A	28	8	0.79375
KBTB7_HUMAN	266	R	C	BACK	KEAP1_HUMAN;272;R	29.3	2	0.7935
SRC_HUMAN	342	E	K	PK_Tyr_Ser-Thr	FGFR2_HUMAN;565;E	26.3	2	0.7935
EPHA3_HUMAN	698	V	I	PK_Tyr_Ser-Thr	FGFR2_HUMAN;563;I	23.3	0	0.79325
VGFR2_HUMAN	921	F	C	PK_Tyr_Ser-Thr	ABL1_HUMAN;320;Y	27.2	1	0.793
CSK_HUMAN	240	M	V	PK_Tyr_Ser-Thr	FGFR2_HUMAN;538;M|EGFR_HUMAN;766;M|ALK_HUMAN;1171;I|BRAF_HUMAN;505;L	25.6	1	0.7925
ERBB2_HUMAN	797	V	A	PK_Tyr_Ser-Thr	FGFR2_HUMAN;563;I	28.9	1	0.79125
FGFR3_HUMAN	608	L	M	PK_Tyr_Ser-Thr	FGFR2_HUMAN;617;L	23.5	0	0.79075
KLHL9_HUMAN	241	R	Q	BACK	KEAP1_HUMAN;272;R	29.3	1	0.79075
IRF5_HUMAN	116	K	N	IRF	IRF4_HUMAN;123;K	27.3	1	0.79025
RAB25_HUMAN	121	M	I	Ras	RAC1_HUMAN;111;I	26.7	1	0.79025
SRC_HUMAN	340	V	I	PK_Tyr_Ser-Thr	FGFR2_HUMAN;563;I	22.8	1	0.79025
BTK_HUMAN	525	R	P	PK_Tyr_Ser-Thr	VGFR2_HUMAN;1032;R	29	0	0.79
DDR2_HUMAN	655	E	K	PK_Tyr_Ser-Thr	FGFR2_HUMAN;565;E	32	1	0.79
HCK_HUMAN	334	E	K	PK_Tyr_Ser-Thr	FGFR2_HUMAN;565;E	32	4	0.79
M3K7_HUMAN	68	E	K	PK_Tyr_Ser-Thr	ABL1_HUMAN;279;E	27.9	2	0.78975
INSR_HUMAN	1136	M	I	PK_Tyr_Ser-Thr	MET_HUMAN;1181;L|ABL1_HUMAN;340;L	21.9	1	0.7895
RHOB_HUMAN	47	E	K	Ras	RHOA_HUMAN;47;E	24.8	7	0.789
SRMS_HUMAN	366	V	A	PK_Tyr_Ser-Thr	ABL1_HUMAN;379;V	25.9	1	0.789
EPHA2_HUMAN	864	F	L	PK_Tyr_Ser-Thr	ABL1_HUMAN;486;F	31	0	0.78875
KSYK_HUMAN	387	K	N	PK_Tyr_Ser-Thr	MET_HUMAN;1094;H	23.6	1	0.78875
ABL2_HUMAN	374	R	P	PK_Tyr_Ser-Thr	ABL1_HUMAN;328;R|PGFRA_HUMAN;687;H	29.5	1	0.7885
RIPK4_HUMAN	207	Y	C	Pkinase	STK11_HUMAN;239;W	25.8	1	0.7885
M3K21_HUMAN	270	L	V	PK_Tyr_Ser-Thr	ABL1_HUMAN;370;L	23.7	1	0.78825
TRIB3_HUMAN	274	R	C	Pkinase	KS6A4_HUMAN;629;R	24.5	0	0.7875
LRRK1_HUMAN	1308	A	V	Pkinase	MP2K1_HUMAN;115;L	23	1	0.78675
EPHA3_HUMAN	656	K	N	PK_Tyr_Ser-Thr	ABL1_HUMAN;274;K	22.4	1	0.7865
FGFR2_HUMAN	668	K	T	PK_Tyr_Ser-Thr	MET_HUMAN;1248;K	29.2	0	0.78575
MERTK_HUMAN	727	R	Q	PK_Tyr_Ser-Thr	VGFR2_HUMAN;1032;R	32	1	0.78575
TESK1_HUMAN	104	M	I	PK_Tyr_Ser-Thr	FGFR2_HUMAN;538;M|EGFR_HUMAN;766;M|ALK_HUMAN;1171;I|BRAF_HUMAN;505;L	25.5	1	0.78575
FES_HUMAN	588	A	V	PK_Tyr_Ser-Thr	ABL1_HUMAN;269;A	28	2	0.785
TXK_HUMAN	379	E	K	PK_Tyr_Ser-Thr	FGFR2_HUMAN;615;E|ABL1_HUMAN;352;E	21.6	2	0.78475
RUNX2_HUMAN	186	R	I	Runt	RUNX1_HUMAN;135;R	29.2	1	0.78375
PTPRZ_HUMAN	370	D	H	fn3	PTPRT_HUMAN;548;E	28.3	2	0.7835
REBL1_HUMAN	62	A	T	Ras	RASK_HUMAN;59;A|RIT1_HUMAN;77;A	25.6	1	0.7835
ADAL_HUMAN	236	L	F	A_deaminase	AMPD1_HUMAN;631;L	24.3	1	0.78325
M3K13_HUMAN	295	I	L	PK_Tyr_Ser-Thr	ABL1_HUMAN;379;V	26.2	1	0.782
TESK2_HUMAN	156	L	V	PK_Tyr_Ser-Thr	ABL1_HUMAN;343;M	24	1	0.7815
M3K7_HUMAN	65	I	T	PK_Tyr_Ser-Thr	EGFR_HUMAN;747;L|ERBB2_HUMAN;755;L|JAK1_HUMAN;910;L|ALK_HUMAN;1152;L|BRAF_HUMAN;485;L|ABL1_HUMAN;273;L	27.2	2	0.78075
STK10_HUMAN	156	R	Q	Pkinase	CHK2_HUMAN;346;R	28.8	3	0.78025
MARK2_HUMAN	174	R	S	Pkinase	CHK2_HUMAN;346;R	25.3	1	0.78
FRK_HUMAN	401	A	T	PK_Tyr_Ser-Thr	ABL1_HUMAN;407;A	25.9	1	0.77975
EPHB2_HUMAN	750	R	C	PK_Tyr_Ser-Thr	VGFR2_HUMAN;1032;R	29.3	1	0.7795
MCR_HUMAN	759	P	L	Hormone_recep	ANDR_HUMAN;695;P	29.5	1	0.77925
EPHA7_HUMAN	762	R	C	PK_Tyr_Ser-Thr	VGFR2_HUMAN;1032;R	32	1	0.779
LIMK2_HUMAN	455	H	N	PK_Tyr_Ser-Thr	VGFR2_HUMAN;1032;R	22.2	0	0.779
PLK3_HUMAN	230	E	K	Pkinase	STK11_HUMAN;223;E	32	1	0.779
DUS5_HUMAN	279	M	V	DSPc	PTEN_HUMAN;140;L	23.3	2	0.77875
KLH31_HUMAN	259	R	C	BACK	KEAP1_HUMAN;272;R	31	0	0.77875
BTK_HUMAN	476	Y	N	PK_Tyr_Ser-Thr	FGFR2_HUMAN;566;Y|ABL1_HUMAN;317;F	27.6	0	0.7785
KLH34_HUMAN	224	R	C	BACK	KEAP1_HUMAN;272;R	25	2	0.7785
MAPK3_HUMAN	259	R	C	Pkinase	KS6A4_HUMAN;629;R	31	1	0.7785
LRRK1_HUMAN	1317	P	S	Pkinase	MP2K1_HUMAN;124;P	26.5	1	0.77825
FOXS1_HUMAN	67	R	C	Forkhead	FOXA1_HUMAN;219;R|FOXP1_HUMAN;514;R	29.5	2	0.778
MARK2_HUMAN	104	M	V	Pkinase	CDK6_HUMAN;65;L	26.6	1	0.778
DYR1A_HUMAN	207	L	V	Pkinase	CDK6_HUMAN;65;L	25.4	1	0.77775
ST17B_HUMAN	219	W	C	Pkinase	STK11_HUMAN;239;W	34	1	0.77725
ABL1_HUMAN	313	I	V	PK_Tyr_Ser-Thr	FGFR2_HUMAN;562;V	26.1	0	0.777
ABL2_HUMAN	499	E	K	PK_Tyr_Ser-Thr	ABL1_HUMAN;453;E	27.2	1	0.7765
EPHB1_HUMAN	760	V	A	PK_Tyr_Ser-Thr	ABL1_HUMAN;379;V	28	2	0.7765
TAOK2_HUMAN	192	E	K	Pkinase	STK11_HUMAN;223;E	30	1	0.77625
M4K4_HUMAN	198	E	K	Pkinase	STK11_HUMAN;223;E	32	1	0.776
MINK1_HUMAN	198	E	K	Pkinase	STK11_HUMAN;223;E	32	1	0.776
CSK_HUMAN	318	R	C	PK_Tyr_Ser-Thr	VGFR2_HUMAN;1032;R	26.4	1	0.77575
PIM1_HUMAN	93	L	V	Pkinase	CDK6_HUMAN;65;L	24.1	1	0.77575
EPHA4_HUMAN	745	R	C	PK_Tyr_Ser-Thr	EPHB1_HUMAN;743;R	32	1	0.7755
PAK6_HUMAN	614	R	Q	Pkinase	KS6A4_HUMAN;629;R	32	1	0.77525
TSSK4_HUMAN	77	M	I	Pkinase	CDK6_HUMAN;65;L	22.2	1	0.775
EPHB3_HUMAN	709	I	L	PK_Tyr_Ser-Thr	FGFR2_HUMAN;562;V	28.8	1	0.77475
GUC2F_HUMAN	622	V	L	PK_Tyr_Ser-Thr	FGFR2_HUMAN;563;I	23.2	1	0.77475
LCK_HUMAN	292	M	I	PK_Tyr_Ser-Thr	FGFR2_HUMAN;538;M|EGFR_HUMAN;766;M|ALK_HUMAN;1171;I|BRAF_HUMAN;505;L	29.1	2	0.77475
FAK2_HUMAN	664	Y	C	PK_Tyr_Ser-Thr	ABL1_HUMAN;478;W	25.9	3	0.77475
DIRA2_HUMAN	39	T	M	Ras	RHOA_HUMAN;37;T	26.9	4	0.7745
FGFR1_HUMAN	495	A	V	PK_Tyr_Ser-Thr	FGFR4_HUMAN;484;A	27.8	0	0.7745
UB2G1_HUMAN	37	R	Q	UQ_con	UB2D3_HUMAN;32;H	23.2	2	0.7745
RAP1B_HUMAN	35	T	M	Ras	RHOA_HUMAN;37;T	26.5	2	0.77425
ILK_HUMAN	334	R	Q	PK_Tyr_Ser-Thr	FGFR2_HUMAN;641;K|ABL1_HUMAN;378;K	32	1	0.774
RAF1_HUMAN	419	I	V	PK_Tyr_Ser-Thr	FGFR2_HUMAN;562;V	25.7	1	0.774
DDR2_HUMAN	629	M	V	PK_Tyr_Ser-Thr	FGFR2_HUMAN;538;M|EGFR_HUMAN;766;M|ALK_HUMAN;1171;I|BRAF_HUMAN;505;L	24.8	2	0.77375
NRBP_HUMAN	114	V	G	PK_Tyr_Ser-Thr	ERBB2_HUMAN;767;I	25	1	0.77375
CDK8_HUMAN	150	R	T	Pkinase	CHK2_HUMAN;346;R	27.9	1	0.7735
ERN2_HUMAN	574	V	L	Pkinase	TGFR1_HUMAN;259;I	27.1	0	0.77275
IGF1R_HUMAN	1177	R	C	PK_Tyr_Ser-Thr	MET_HUMAN;1248;K	32	2	0.77275
FAK2_HUMAN	565	L	M	PK_Tyr_Ser-Thr	ABL1_HUMAN;379;V	24.9	1	0.77275
KLH26_HUMAN	136	V	L	BTB	KEAP1_HUMAN;155;V	25.2	1	0.77225
EGFR_HUMAN	769	V	L	PK_Tyr_Ser-Thr	ERBB2_HUMAN;777;V	24.8	4	0.772
EPHAA_HUMAN	721	I	V	PK_Tyr_Ser-Thr	FGFR2_HUMAN;562;V	26.3	1	0.772
EPHB3_HUMAN	738	M	L	PK_Tyr_Ser-Thr	ABL1_HUMAN;343;M	23.8	1	0.77175
FGFR1_HUMAN	668	A	T	PK_Tyr_Ser-Thr	ABL1_HUMAN;407;A	25.8	0	0.77175
STK24_HUMAN	201	E	K	Pkinase	STK11_HUMAN;223;E	26	1	0.7715
M4K5_HUMAN	202	W	C	Pkinase	STK11_HUMAN;239;W	29	1	0.7705
FOXF1_HUMAN	97	R	C	Forkhead	FOXA1_HUMAN;219;R|FOXP1_HUMAN;514;R	31	1	0.77025
FOXJ2_HUMAN	115	R	Q	Forkhead	FOXA1_HUMAN;219;R|FOXP1_HUMAN;514;R	32	3	0.77025
FOXK2_HUMAN	307	R	C	Forkhead	FOXA1_HUMAN;219;R|FOXP1_HUMAN;514;R	28	4	0.77025
KLH28_HUMAN	213	R	C	BACK	KEAP1_HUMAN;260;R	30	0	0.77025
NTRK1_HUMAN	692	R	C	PK_Tyr_Ser-Thr	MET_HUMAN;1248;K	29.5	6	0.77
EGFR_HUMAN	742	V	I	PK_Tyr_Ser-Thr	ABL1_HUMAN;268;V	27.4	5	0.7695
LATS2_HUMAN	883	E	K	Pkinase	STK11_HUMAN;223;E	29.2	2	0.7695
FAK2_HUMAN	537	M	I	PK_Tyr_Ser-Thr	ABL1_HUMAN;351;M	24.1	1	0.7695
RET_HUMAN	919	A	S	PK_Tyr_Ser-Thr	ABL1_HUMAN;407;A	28	2	0.7695
KCC4_HUMAN	211	E	K	Pkinase	STK11_HUMAN;223;E	35	2	0.76925
TESK2_HUMAN	223	M	T	PK_Tyr_Ser-Thr	RET_HUMAN;918;M|MET_HUMAN;1250;M	25.5	1	0.76925
LIMK2_HUMAN	407	Y	C	PK_Tyr_Ser-Thr	FGFR2_HUMAN;566;Y|ABL1_HUMAN;317;F	26.1	0	0.76875
MP2K4_HUMAN	273	E	K	Pkinase	STK11_HUMAN;223;E	33	1	0.76875
CDK1_HUMAN	61	P	S	Pkinase	MP2K1_HUMAN;124;P	23.8	1	0.76825
MAST3_HUMAN	543	T	M	Pkinase	STK11_HUMAN;216;S|TGFR1_HUMAN;375;T	24.6	3	0.76775
FOXP4_HUMAN	516	R	C	Forkhead	FOXA1_HUMAN;219;R|FOXP1_HUMAN;514;R	29.9	1	0.7675
ERBB2_HUMAN	241	A	V	Furin-like	ERBB3_HUMAN;232;A	27.1	2	0.76725
GSK3B_HUMAN	180	R	Q	Pkinase	CHK2_HUMAN;346;R	28.5	4	0.76725
M3K20_HUMAN	107	I	V	PK_Tyr_Ser-Thr	MET_HUMAN;1181;L|ABL1_HUMAN;340;L	23	1	0.76725
NEK8_HUMAN	63	V	A	Pkinase	TGFR1_HUMAN;259;I	24.2	1	0.76725
PRKX_HUMAN	214	E	K	Pkinase	STK11_HUMAN;223;E	25	2	0.76725
DYRK4_HUMAN	288	W	C	Pkinase	STK11_HUMAN;239;W	33	1	0.767
M3K15_HUMAN	835	W	C	Pkinase	STK11_HUMAN;239;W	26.7	1	0.767
RASN_HUMAN	72	M	I	Ras	RIT1_HUMAN;90;M	24	1	0.767
AKT3_HUMAN	78	Q	K	PH	AKT1_HUMAN;79;Q	26.5	3	0.76675
CP4FC_HUMAN	435	P	Q	p450	CP2C8_HUMAN;402;P	22.8	1	0.76675
AKT2_HUMAN	274	R	P	Pkinase	CHK2_HUMAN;346;R	29.9	1	0.7665
EPHA4_HUMAN	706	S	Y	PK_Tyr_Ser-Thr	EGFR_HUMAN;797;C|BTK_HUMAN;481;C	31	1	0.7665
RIPK3_HUMAN	61	V	I	Pkinase	MP2K1_HUMAN;115;L	25.6	1	0.76625
PKN2_HUMAN	827	E	K	Pkinase	STK11_HUMAN;223;E	32	1	0.766
ROR1_HUMAN	733	P	S	PK_Tyr_Ser-Thr	ABL1_HUMAN;480;P	25.3	1	0.766
ARBK1_HUMAN	226	R	C	Pkinase	STK11_HUMAN;84;K	29.1	2	0.7655
FOXO1_HUMAN	214	R	C	Forkhead	FOXA1_HUMAN;219;R|FOXP1_HUMAN;514;R	33	7	0.7655
FGFR4_HUMAN	657	A	V	PK_Tyr_Ser-Thr	ABL1_HUMAN;407;A	28.6	1	0.765
M3K1_HUMAN	1433	W	S	Pkinase	STK11_HUMAN;239;W	32	1	0.76475
SRMS_HUMAN	394	A	V	PK_Tyr_Ser-Thr	ABL1_HUMAN;407;A	23.3	1	0.7645
ERBB4_HUMAN	888	A	T	PK_Tyr_Ser-Thr	ABL1_HUMAN;407;A	26.6	1	0.76425
ERBB4_HUMAN	862	F	L	PK_Tyr_Ser-Thr	ABL1_HUMAN;382;F	27.9	2	0.76425
VGFR3_HUMAN	935	L	I	PK_Tyr_Ser-Thr	ALK_HUMAN;1204;L	32	0	0.764
TIE2_HUMAN	915	R	C	PK_Tyr_Ser-Thr	ABL1_HUMAN;328;R|PGFRA_HUMAN;687;H	31	2	0.76375
TIE1_HUMAN	930	R	Q	PK_Tyr_Ser-Thr	ABL1_HUMAN;328;R|PGFRA_HUMAN;687;H	31	1	0.76375
MUSK_HUMAN	724	R	Q	PK_Tyr_Ser-Thr	EPHB1_HUMAN;743;R	29.8	4	0.7635
CDKL4_HUMAN	63	L	V	Pkinase	TGFR1_HUMAN;259;I	24.2	1	0.76325
LIMK2_HUMAN	456	N	T	PK_Tyr_Ser-Thr	BRAF_HUMAN;581;N|ABL1_HUMAN;368;N	29.9	0	0.76325
PAK5_HUMAN	506	V	L	Pkinase	TGFR1_HUMAN;259;I	25.4	0	0.76325
STK39_HUMAN	121	V	L	Pkinase	TGFR1_HUMAN;259;I	23.3	1	0.76325
NEK5_HUMAN	63	I	V	Pkinase	TGFR1_HUMAN;259;I	23.2	1	0.763
ACV1B_HUMAN	404	Y	C	Pkinase	STK11_HUMAN;239;W	29.9	0	0.7625
CTRO_HUMAN	323	K	Q	Pkinase	KPCI_HUMAN;480;R	24.3	1	0.7625
INSR_HUMAN	1204	A	T	PK_Tyr_Ser-Thr	ABL1_HUMAN;407;A	23.6	1	0.76225
PKN3_HUMAN	743	W	C	Pkinase	STK11_HUMAN;239;W	32	0	0.76225
M3K10_HUMAN	271	A	T	PK_Tyr_Ser-Thr	ABL1_HUMAN;407;A	27.9	1	0.762
KPCD2_HUMAN	721	E	K	Pkinase	STK11_HUMAN;223;E	28.6	1	0.76175
KPSH1_HUMAN	260	T	M	Pkinase	STK11_HUMAN;216;S|TGFR1_HUMAN;375;T	24.8	1	0.76125
ROCK1_HUMAN	128	M	I	Pkinase	CDK6_HUMAN;65;L	25.9	1	0.76125
TSSK1_HUMAN	178	S	L	Pkinase	STK11_HUMAN;216;S|TGFR1_HUMAN;375;T	23.5	1	0.76125
MERTK_HUMAN	687	R	Q	PK_Tyr_Ser-Thr	FGFR1_HUMAN;577;R	33	2	0.761
ERBB2_HUMAN	916	M	I	PK_Tyr_Ser-Thr	ABL1_HUMAN;433;A	28.9	1	0.7605
LYN_HUMAN	366	R	Q	PK_Tyr_Ser-Thr	EPHB1_HUMAN;743;R	31	1	0.7605
KLHL7_HUMAN	222	R	C	BACK	KEAP1_HUMAN;260;R	32	1	0.76025
STRAB_HUMAN	108	V	M	Pkinase	MP2K1_HUMAN;115;L	21.7	1	0.76025
TAOK2_HUMAN	185	T	A	Pkinase	STK11_HUMAN;216;S|TGFR1_HUMAN;375;T	26.6	1	0.76025
DUS10_HUMAN	424	M	I	DSPc	PTEN_HUMAN;140;L	26.9	1	0.76
ERBB4_HUMAN	805	L	V	PK_Tyr_Ser-Thr	ABL1_HUMAN;324;L	22.1	1	0.76
PAX2_HUMAN	26	V	M	PAX	PAX5_HUMAN;26;V	25.9	1	0.76
TTBK2_HUMAN	144	P	L	Pkinase	STK11_HUMAN;179;P	33	3	0.75975
DUS22_HUMAN	104	M	V	DSPc	PTEN_HUMAN;140;L	25.2	1	0.7595
FER_HUMAN	683	R	S	PK_Tyr_Ser-Thr	EPHB1_HUMAN;743;R	33	0	0.7595
PAK1_HUMAN	434	E	K	Pkinase	STK11_HUMAN;223;E	28.7	2	0.75925
RAB26_HUMAN	173	M	I	Ras	RAC1_HUMAN;111;I	25.6	0	0.75925
SOCS1_HUMAN	127	R	C	SH2	SHIP2_HUMAN;70;R	33	2	0.75925
SOX17_HUMAN	71	P	L	HMG_box	CIC_HUMAN;203;P	31	2	0.75925
STRAA_HUMAN	130	I	V	Pkinase	TGFR1_HUMAN;259;I	22.2	1	0.75925
FES_HUMAN	593	R	Q	PK_Tyr_Ser-Thr	ABL1_HUMAN;274;K	29	1	0.759
ABL2_HUMAN	299	Y	C	PK_Tyr_Ser-Thr	ABL1_HUMAN;253;Y	29.4	1	0.75875
KAPCB_HUMAN	102	P	S	Pkinase	MP2K1_HUMAN;124;P	25.6	0	0.75875
FOXN4_HUMAN	242	R	Q	Forkhead	FOXA1_HUMAN;219;R|FOXP1_HUMAN;514;R	24.8	2	0.7585
KLH40_HUMAN	104	L	M	BTB	KEAP1_HUMAN;155;V	20.4	1	0.7585
PTK6_HUMAN	317	N	S	PK_Tyr_Ser-Thr	BRAF_HUMAN;581;N|ABL1_HUMAN;368;N	25.1	1	0.7585
THA_HUMAN	245	E	K	Hormone_recep	ANDR_HUMAN;732;D	31	1	0.7585
TXK_HUMAN	389	R	T	PK_Tyr_Ser-Thr	EPHB1_HUMAN;743;R	25.4	1	0.75825
EPHB4_HUMAN	703	S	F	PK_Tyr_Ser-Thr	ALK_HUMAN;1206;S|KIT_HUMAN;680;N	29.3	3	0.758
TSSK2_HUMAN	178	S	L	Pkinase	STK11_HUMAN;216;S|TGFR1_HUMAN;375;T	25	2	0.75775
MK06_HUMAN	155	P	L	Pkinase	STK11_HUMAN;179;P	26.2	1	0.7575
PAK3_HUMAN	447	E	K	Pkinase	STK11_HUMAN;223;E	29.2	0	0.7575
EPHA7_HUMAN	804	A	T	PK_Tyr_Ser-Thr	ABL1_HUMAN;407;A	26.7	1	0.75725
IGF1R_HUMAN	1003	R	Q	PK_Tyr_Ser-Thr	EGFR_HUMAN;716;K	29.5	3	0.75725
KPCT_HUMAN	439	P	S	Pkinase	MP2K1_HUMAN;124;P	25.7	3	0.75725
ABL2_HUMAN	403	K	N	PK_Tyr_Ser-Thr	BTK_HUMAN;515;K	26	1	0.75675
LCK_HUMAN	403	P	S	PK_Tyr_Ser-Thr	MET_HUMAN;1246;P	26.2	2	0.75675
NTRK2_HUMAN	675	R	C	PK_Tyr_Ser-Thr	EPHB1_HUMAN;743;R	29.6	0	0.75675
BLK_HUMAN	365	N	S	PK_Tyr_Ser-Thr	BRAF_HUMAN;581;N|ABL1_HUMAN;368;N	23.9	1	0.75625
M3K4_HUMAN	1505	T	I	Pkinase	STK11_HUMAN;216;S|TGFR1_HUMAN;375;T	28	1	0.75625
ATOH1_HUMAN	172	M	I	HLH	MYOD1_HUMAN;122;L	27.1	1	0.756
ZAP70_HUMAN	557	R	Q	PK_Tyr_Ser-Thr	ABL1_HUMAN;457;R|KIT_HUMAN;888;R	32	2	0.756
DAPK3_HUMAN	48	R	C	Pkinase	STK11_HUMAN;84;K	28.9	1	0.75575
EGFR_HUMAN	741	P	L	PK_Tyr_Ser-Thr	ABL1_HUMAN;267;T	27	5	0.75575
YES_HUMAN	395	R	Q	PK_Tyr_Ser-Thr	EPHB1_HUMAN;743;R	28.6	1	0.75525
ACV1B_HUMAN	356	L	V	Pkinase	MP2K2_HUMAN;215;V|MP2K1_HUMAN;211;V	24.4	0	0.755
DIRA2_HUMAN	152	A	T	Ras	RHOA_HUMAN;161;A|RASK_HUMAN;146;A	26.6	3	0.755
EPHB4_HUMAN	737	V	I	PK_Tyr_Ser-Thr	ERBB2_HUMAN;842;V|LYN_HUMAN;364;I	23.7	1	0.755
KBTB2_HUMAN	209	R	Q	BACK	KEAP1_HUMAN;260;R	27.1	2	0.755
MYO7A_HUMAN	598	A	T	Myosin_head	MY18A_HUMAN;979;G	23.5	2	0.755
GSK3B_HUMAN	184	P	L	Pkinase	STK11_HUMAN;179;P	28.2	3	0.75475
IRAK4_HUMAN	262	Y	H	PK_Tyr_Ser-Thr	FLT3_HUMAN;691;F	27.8	2	0.75475
RIPK3_HUMAN	72	V	A	Pkinase	TGFR1_HUMAN;259;I	24.7	1	0.75475
FGFR2_HUMAN	625	R	Q	PK_Tyr_Ser-Thr	EPHB1_HUMAN;743;R	29.4	0	0.7545
FGFR4_HUMAN	611	R	Q	PK_Tyr_Ser-Thr	EPHB1_HUMAN;743;R	33	2	0.7545
IRAK4_HUMAN	330	F	V	PK_Tyr_Ser-Thr	ABL1_HUMAN;382;F	28.4	1	0.7545
HCK_HUMAN	498	P	L	PK_Tyr_Ser-Thr	ABL1_HUMAN;480;P	28.3	2	0.75425
CSK21_HUMAN	201	E	K	Pkinase	STK11_HUMAN;223;E	28.3	1	0.75375
EPHB1_HUMAN	707	S	Y	PK_Tyr_Ser-Thr	ALK_HUMAN;1206;S|KIT_HUMAN;680;N	26.8	1	0.75375
CP27B_HUMAN	423	P	T	p450	CP2C8_HUMAN;402;P	20.8	1	0.7535
PHKG1_HUMAN	78	L	M	Pkinase	CDK6_HUMAN;65;L	25.7	1	0.7535
RAB19_HUMAN	34	V	L	Ras	RHOA_HUMAN;22;L	22	1	0.7535
CTRO_HUMAN	155	P	Q	Pkinase	MP2K1_HUMAN;124;P	26.2	0	0.753
HCK_HUMAN	475	R	Q	PK_Tyr_Ser-Thr	ABL1_HUMAN;457;R|KIT_HUMAN;888;R	32	1	0.753
SOCS5_HUMAN	429	R	Q	SH2	SHIP2_HUMAN;70;R	32	4	0.753
AKT3_HUMAN	404	F	L	Pkinase	STK11_HUMAN;308;W	29.2	2	0.75275
TIE2_HUMAN	983	F	I	PK_Tyr_Ser-Thr	ABL1_HUMAN;382;F	29.8	1	0.75275
KLH23_HUMAN	215	R	Q	BACK	KEAP1_HUMAN;260;R	29.9	2	0.7525
LIFR_HUMAN	510	R	C	fn3	IL7RA_HUMAN;206;R	29.8	7	0.7525
SH2B1_HUMAN	578	R	C	SH2	SHIP2_HUMAN;70;R	30	2	0.7525
PAK3_HUMAN	340	I	L	Pkinase	TGFR1_HUMAN;259;I	26	0	0.75225
TGFR2_HUMAN	426	A	T	PK_Tyr_Ser-Thr	ABL1_HUMAN;407;A	30	0	0.75225
WNK4_HUMAN	346	E	K	Pkinase	STK11_HUMAN;223;E	32	1	0.75225
ACV1C_HUMAN	242	V	A	PK_Tyr_Ser-Thr	ERBB2_HUMAN;777;V	25.4	1	0.7515
DDR2_HUMAN	836	T	M	PK_Tyr_Ser-Thr	ABL1_HUMAN;480;P	23.9	1	0.7515
IGF1R_HUMAN	1253	P	L	PK_Tyr_Ser-Thr	ABL1_HUMAN;480;P	27.2	1	0.7515
LIMK2_HUMAN	514	A	P	PK_Tyr_Ser-Thr	ABL1_HUMAN;407;A	32	0	0.75125
ERBB4_HUMAN	842	R	Q	PK_Tyr_Ser-Thr	EPHB1_HUMAN;743;R	27.6	4	0.751
PGFRA_HUMAN	937	P	A	PK_Tyr_Ser-Thr	ABL1_HUMAN;480;P	22	1	0.751
TGFR2_HUMAN	525	P	S	PK_Tyr_Ser-Thr	ABL1_HUMAN;480;P	26.7	0	0.751
CDK13_HUMAN	876	T	A	Pkinase	STK11_HUMAN;216;S|TGFR1_HUMAN;375;T	26.7	2	0.75075
DUSTY_HUMAN	893	P	S	PK_Tyr_Ser-Thr	ABL1_HUMAN;480;P	24.3	1	0.75075
EPHA7_HUMAN	854	R	C	PK_Tyr_Ser-Thr	ABL1_HUMAN;457;R|KIT_HUMAN;888;R	33	7	0.7505
STK26_HUMAN	106	S	L	Pkinase	M3K1_HUMAN;1330;S|MP2K4_HUMAN;184;S	32	1	0.7505
ACK1_HUMAN	275	R	Q	PK_Tyr_Ser-Thr	ALK_HUMAN;1275;R	27.1	0	0.7505
MP2K7_HUMAN	287	E	K	Pkinase	STK11_HUMAN;223;E	28	0	0.75025
KSYK_HUMAN	590	R	Q	PK_Tyr_Ser-Thr	ABL1_HUMAN;457;R|KIT_HUMAN;888;R	32	3	0.75025
ACV1C_HUMAN	441	R	Q	PK_Tyr_Ser-Thr	ABL1_HUMAN;457;R|KIT_HUMAN;888;R	28.9	1	0.75
LYN_HUMAN	357	Y	C	PK_Tyr_Ser-Thr	ABL1_HUMAN;353;Y	29.4	1	0.75
M3K11_HUMAN	147	R	C	PK_Tyr_Ser-Thr	ABL1_HUMAN;274;K	32	3	0.75
MUSK_HUMAN	613	E	K	PK_Tyr_Ser-Thr	ABL1_HUMAN;275;E	32	2	0.75
RAB1B_HUMAN	152	A	T	Ras	RHOA_HUMAN;161;A|RASK_HUMAN;146;A	26.7	1	0.75
BTK_HUMAN	490	R	C	PK_Tyr_Ser-Thr	FGFR1_HUMAN;577;R	29.2	0	0.7495
EPHA3_HUMAN	651	A	T	PK_Tyr_Ser-Thr	ABL1_HUMAN;269;A	25.6	1	0.74925
MK07_HUMAN	224	T	M	Pkinase	STK11_HUMAN;216;S|TGFR1_HUMAN;375;T	24.1	2	0.74925
RAP1B_HUMAN	72	M	V	Ras	RIT1_HUMAN;90;M	22.8	0	0.74925
UFO_HUMAN	716	I	V	PK_Tyr_Ser-Thr	RET_HUMAN;918;M|MET_HUMAN;1250;M	25.8	0	0.749
LEF1_HUMAN	302	P	L	HMG_box	CIC_HUMAN;203;P	29.2	1	0.7485
PLK2_HUMAN	243	T	A	Pkinase	STK11_HUMAN;216;S|TGFR1_HUMAN;375;T	31	2	0.7485
NTRK3_HUMAN	577	P	S	PK_Tyr_Ser-Thr	EGFR_HUMAN;751;T|ALK_HUMAN;1156;C|ABL1_HUMAN;277;T	22.7	4	0.74825
GSK3A_HUMAN	154	K	N	Pkinase	STK11_HUMAN;84;K	25.6	1	0.748
IGF1R_HUMAN	1042	R	C	PK_Tyr_Ser-Thr	EGFR_HUMAN;754;K|FGFR4_HUMAN;512;K	27.3	2	0.748
ERN2_HUMAN	690	E	K	Pkinase	STK11_HUMAN;223;E	28.3	2	0.7475
M3K10_HUMAN	135	P	L	PK_Tyr_Ser-Thr	EGFR_HUMAN;752;S|FGFR4_HUMAN;510;S	22.9	1	0.747
FLT3_HUMAN	855	M	I	PK_Tyr_Ser-Thr	RET_HUMAN;918;M|MET_HUMAN;1250;M	27	1	0.74675
NPAS3_HUMAN	171	F	C	PAS	NPAS1_HUMAN;159;F	29.7	3	0.74675
RAB5C_HUMAN	38	V	I	Ras	RHOA_HUMAN;22;L	25.2	0	0.74675
RASH_HUMAN	60	G	V	Ras	RHOA_HUMAN;62;G|RASK_HUMAN;60;G|RASN_HUMAN;60;G	24.7	0	0.7465
EPHB2_HUMAN	789	P	S	PK_Tyr_Ser-Thr	MET_HUMAN;1246;P	25.6	1	0.74625
RPKL1_HUMAN	538	F	L	Pkinase	STK11_HUMAN;308;W	29.4	1	0.74625
EPHB2_HUMAN	844	R	Q	PK_Tyr_Ser-Thr	ABL1_HUMAN;457;R|KIT_HUMAN;888;R	32	1	0.746
ZBT18_HUMAN	97	V	L	BTB	KEAP1_HUMAN;155;V	26.7	0	0.746
NTRK2_HUMAN	578	S	I	PK_Tyr_Ser-Thr	EGFR_HUMAN;752;S|FGFR4_HUMAN;510;S	27.7	0	0.74575
RAF1_HUMAN	398	R	S	PK_Tyr_Ser-Thr	FGFR1_HUMAN;536;K	33	1	0.74575
CDK17_HUMAN	227	H	N	Pkinase	STK11_HUMAN;84;K	27.1	1	0.7455
RHOF_HUMAN	175	A	T	Ras	RHOA_HUMAN;161;A|RASK_HUMAN;146;A	27	2	0.7455
EPHA3_HUMAN	800	K	T	PK_Tyr_Ser-Thr	ABL1_HUMAN;415;K	25.1	1	0.74525
TBCK_HUMAN	45	L	I	Pkinase	CDK6_HUMAN;65;L	25.5	0	0.74525
MYO3A_HUMAN	76	P	T	Pkinase	MP2K1_HUMAN;124;P	22.9	2	0.745
SG196_HUMAN	192	L	V	PK_Tyr_Ser-Thr	FGFR2_HUMAN;617;L	22.4	1	0.745
KPCG_HUMAN	501	M	I	Pkinase	MP2K2_HUMAN;215;V|MP2K1_HUMAN;211;V	28.9	1	0.745
PLK1_HUMAN	304	F	V	Pkinase	STK11_HUMAN;308;W	29.3	1	0.74475
SOX30_HUMAN	352	R	Q	HMG_box	CIC_HUMAN;215;R	27.1	0	0.74475
ERBB4_HUMAN	810	E	K	PK_Tyr_Ser-Thr	ALK_HUMAN;1210;E	25.1	5	0.7445
PAK3_HUMAN	338	P	T	Pkinase	MP2K1_HUMAN;124;P	22.5	0	0.7445
TYRO3_HUMAN	750	R	C	PK_Tyr_Ser-Thr	ABL1_HUMAN;457;R|KIT_HUMAN;888;R	28.9	1	0.7445
DIRA1_HUMAN	24	V	M	Ras	RHOA_HUMAN;22;L	24.7	2	0.744
RAB1A_HUMAN	28	L	I	Ras	RHOA_HUMAN;22;L	32	1	0.744
ABL2_HUMAN	375	E	K	PK_Tyr_Ser-Thr	ALK_HUMAN;1210;E	23.1	1	0.74375
M3K19_HUMAN	1230	T	A	Pkinase	STK11_HUMAN;216;S|TGFR1_HUMAN;375;T	26	1	0.74375
RET_HUMAN	969	R	Q	PK_Tyr_Ser-Thr	ABL1_HUMAN;457;R|KIT_HUMAN;888;R	32	2	0.74325
TSSK6_HUMAN	174	S	A	Pkinase	STK11_HUMAN;216;S|TGFR1_HUMAN;375;T	26.1	1	0.74325
DMPK_HUMAN	213	D	N	Pkinase	STK11_HUMAN;194;D	28.2	0	0.74275
EPHB3_HUMAN	749	L	M	PK_Tyr_Ser-Thr	FGFR2_HUMAN;617;L	23.2	1	0.74275
SOCS3_HUMAN	94	R	C	SH2	SHIP2_HUMAN;70;R	33	2	0.74275
DI3L2_HUMAN	704	R	H	RNB	RRP44_HUMAN;780;R	32	3	0.7425
M3K13_HUMAN	278	R	C	PK_Tyr_Ser-Thr	EPHB1_HUMAN;743;R	33	6	0.7425
FAK2_HUMAN	503	E	K	PK_Tyr_Ser-Thr	FGFR2_HUMAN;565;E	33	1	0.7425
ACVL1_HUMAN	329	R	C	PK_Tyr_Ser-Thr	EPHB1_HUMAN;743;R	28.6	1	0.74225
ARBK1_HUMAN	452	F	L	Pkinase	STK11_HUMAN;308;W	29.7	4	0.74175
SBK1_HUMAN	211	T	A	Pkinase	STK11_HUMAN;216;S|TGFR1_HUMAN;375;T	26.5	1	0.7415
NSD2_HUMAN	468	R	S	HMG_box	CIC_HUMAN;215;R	22.5	1	0.74125
KBTB6_HUMAN	254	R	Q	BACK	KEAP1_HUMAN;260;R	25.4	2	0.741
ROR2_HUMAN	645	Y	C	PK_Tyr_Ser-Thr	KIT_HUMAN;823;Y	29.6	1	0.741
SOCS2_HUMAN	96	R	Q	SH2	SHIP2_HUMAN;70;R	32	8	0.741
CILK1_HUMAN	146	L	V	Pkinase	MP2K2_HUMAN;215;V|MP2K1_HUMAN;211;V	22.9	1	0.74075
EPHA5_HUMAN	705	A	S	PK_Tyr_Ser-Thr	ABL1_HUMAN;269;A	26.1	0	0.7405
FGFR4_HUMAN	645	K	E	PK_Tyr_Ser-Thr	FGFR2_HUMAN;659;K|ABL1_HUMAN;396;H|FGFR3_HUMAN;650;K	31	1	0.7405
HCK_HUMAN	328	P	L	PK_Tyr_Ser-Thr	ABL1_HUMAN;310;P	26.5	1	0.7405
M4K4_HUMAN	151	H	Y	Pkinase	STK11_HUMAN;174;H	26.4	1	0.7405
RHOV_HUMAN	188	A	T	Ras	RHOA_HUMAN;161;A|RASK_HUMAN;146;A	27	1	0.7405
MATK_HUMAN	442	R	C	PK_Tyr_Ser-Thr	ABL1_HUMAN;457;R|KIT_HUMAN;888;R	28.5	0	0.74025
VGFR3_HUMAN	1060	R	Q	PK_Tyr_Ser-Thr	ALK_HUMAN;1275;R	30	1	0.74
NGN2_HUMAN	125	M	I	HLH	MYOD1_HUMAN;122;L	26.7	2	0.74
NTRK3_HUMAN	549	F	I	PK_Tyr_Ser-Thr	ABL1_HUMAN;253;Y	28.3	1	0.74
PGFRA_HUMAN	681	D	N	PK_Tyr_Ser-Thr	ALK_HUMAN;1203;D	29.6	1	0.74
PMS1_HUMAN	586	R	C	HMG_box	CIC_HUMAN;215;R	27.6	2	0.74
RHOC_HUMAN	42	Y	C	Ras	RHOA_HUMAN;42;Y	31	1	0.73925
RPKL1_HUMAN	415	P	L	Pkinase	STK11_HUMAN;179;P	26.6	1	0.73925
STK16_HUMAN	105	T	A	Pkinase	M3K1_HUMAN;1330;S|MP2K4_HUMAN;184;S	25.2	1	0.73925
STK16_HUMAN	105	T	M	Pkinase	M3K1_HUMAN;1330;S|MP2K4_HUMAN;184;S	25.7	1	0.73925
TSSK6_HUMAN	47	R	Q	Pkinase	STK11_HUMAN;84;K	22	4	0.73925
RHOD_HUMAN	81	L	M	Ras	RHOA_HUMAN;69;L	23.6	1	0.7385
ACK1_HUMAN	200	P	L	PK_Tyr_Ser-Thr	ABL1_HUMAN;310;P	25.7	0	0.7385
DAPK2_HUMAN	147	H	Y	Pkinase	STK11_HUMAN;174;H	28.7	1	0.73825
ERBB2_HUMAN	751	A	T	PK_Tyr_Ser-Thr	ABL1_HUMAN;269;A	30	1	0.73825
FOXG1_HUMAN	230	R	H	Forkhead	FOXA1_HUMAN;219;R|FOXP1_HUMAN;514;R	32	2	0.73825
TEC_HUMAN	583	R	Q	PK_Tyr_Ser-Thr	ABL1_HUMAN;457;R|KIT_HUMAN;888;R	27.2	1	0.73825
TSSK6_HUMAN	70	P	S	Pkinase	MP2K1_HUMAN;124;P	24.6	0	0.73825
KKCC2_HUMAN	228	G	V	Pkinase	MP2K2_HUMAN;110;A	25	1	0.738
EPHA4_HUMAN	765	F	L	PK_Tyr_Ser-Thr	ABL1_HUMAN;382;F	23.7	1	0.738
PAX3_HUMAN	44	V	A	PAX	PAX5_HUMAN;26;V	24.3	2	0.738
RRAS2_HUMAN	70	A	T	Ras	RASK_HUMAN;59;A|RIT1_HUMAN;77;A	26.8	6	0.73775
HMGB1_HUMAN	110	R	C	HMG_box	CIC_HUMAN;215;R	24.1	1	0.7375
SLK_HUMAN	86	C	S	Pkinase	MP2K2_HUMAN;125;C|MP2K1_HUMAN;121;C	27.5	1	0.7375
STA5A_HUMAN	628	T	A	SH2	BTK_HUMAN;316;T	27	1	0.7375
EPHA3_HUMAN	740	M	L	PK_Tyr_Ser-Thr	ERBB2_HUMAN;839;V	24.3	1	0.73725
SOX11_HUMAN	64	R	C	HMG_box	CIC_HUMAN;215;R	30	5	0.737
STK39_HUMAN	145	S	L	Pkinase	M3K1_HUMAN;1330;S|MP2K4_HUMAN;184;S	32	0	0.737
MLKL_HUMAN	255	K	N	PK_Tyr_Ser-Thr	FGFR1_HUMAN;536;K	24.3	1	0.73675
NTRK1_HUMAN	654	R	H	PK_Tyr_Ser-Thr	VGFR2_HUMAN;1032;R	32	6	0.73675
GRK7_HUMAN	334	D	N	Pkinase	STK11_HUMAN;194;D	27.9	1	0.7365
WEE2_HUMAN	337	H	P	Pkinase	STK11_HUMAN;174;H	29	1	0.7365
ACV1B_HUMAN	489	R	C	Pkinase	TGFR1_HUMAN;487;R	28.6	0	0.73625
MK08_HUMAN	149	H	Y	Pkinase	STK11_HUMAN;174;H	26.7	1	0.73625
CSK21_HUMAN	85	L	V	Pkinase	CDK6_HUMAN;65;L	24.8	1	0.73575
FER_HUMAN	736	R	T	PK_Tyr_Ser-Thr	ABL1_HUMAN;415;K	24.7	1	0.73575
SOX15_HUMAN	64	R	C	HMG_box	CIC_HUMAN;215;R	32	1	0.73575
AVR2A_HUMAN	320	H	Y	Pkinase	STK11_HUMAN;174;H	26.1	1	0.7355
DCLK3_HUMAN	499	D	N	Pkinase	STK11_HUMAN;194;D	29.3	2	0.7355
ROR2_HUMAN	505	A	V	PK_Tyr_Ser-Thr	ABL1_HUMAN;269;A	27.3	1	0.73525
TNI3K_HUMAN	662	E	K	PK_Tyr_Ser-Thr	TGFR2_HUMAN;471;E	23.1	12	0.73525
MK01_HUMAN	147	H	Y	Pkinase	STK11_HUMAN;174;H	27.5	1	0.735
MP2K2_HUMAN	134	Y	C	Pkinase	MP2K1_HUMAN;130;Y	31	3	0.73475
M3K3_HUMAN	416	L	I	Pkinase	CDK6_HUMAN;65;L	24	0	0.73475
TIE1_HUMAN	1019	W	C	PK_Tyr_Ser-Thr	MET_HUMAN;1249;W	33	1	0.73475
AGAP3_HUMAN	232	A	T	Ras	RHOA_HUMAN;161;A|RASK_HUMAN;146;A	25.1	0	0.7345
BRAF_HUMAN	464	G	V	PK_Tyr_Ser-Thr	EGFR_HUMAN;719;G|ALK_HUMAN;1123;G	27.3	19	0.7345
MK04_HUMAN	168	D	N	Pkinase	STK11_HUMAN;194;D	28.8	1	0.7345
STK4_HUMAN	167	D	N	Pkinase	STK11_HUMAN;194;D	29.2	1	0.73425
RAB15_HUMAN	67	Q	K	Ras	RAC1_HUMAN;61;Q|RASH_HUMAN;61;Q|RASK_HUMAN;61;Q|RASN_HUMAN;61;Q|RRAS2_HUMAN;72;Q	26.1	1	0.734
STK40_HUMAN	195	H	Y	Pkinase	STK11_HUMAN;174;H	26.7	0	0.734
FLT3_HUMAN	642	A	V	PK_Tyr_Ser-Thr	ABL1_HUMAN;269;A	29.5	0	0.73375
RAB35_HUMAN	151	A	T	Ras	RHOA_HUMAN;161;A|RASK_HUMAN;146;A	27.4	3	0.73375
P63_HUMAN	266	R	Q	P53	P53_HUMAN;196;R	31	5	0.73375
VGFR2_HUMAN	1022	R	P	PK_Tyr_Ser-Thr	BTK_HUMAN;515;K	25.9	1	0.7335
EGFR_HUMAN	774	V	M	PK_Tyr_Ser-Thr	FGFR2_HUMAN;547;I|ABL1_HUMAN;298;L|FGFR1_HUMAN;544;I	29.4	19	0.73325
NTRK3_HUMAN	683	R	S	PK_Tyr_Ser-Thr	VGFR2_HUMAN;1032;R	23.9	1	0.73325
RAC1_HUMAN	116	K	N	Ras	RASH_HUMAN;117;K|RASK_HUMAN;117;K	23.7	0	0.73325
EPHA2_HUMAN	647	T	M	PK_Tyr_Ser-Thr	ALK_HUMAN;1151;T|ABL1_HUMAN;272;T	25.9	1	0.733
IKKE_HUMAN	27	R	C	Pkinase	CDK4_HUMAN;24;R	29.2	1	0.733
RAB7A_HUMAN	65	A	T	Ras	RASK_HUMAN;59;A|RIT1_HUMAN;77;A	28.6	1	0.733
TRI67_HUMAN	586	K	N	fn3	IL7RA_HUMAN;206;R	24.3	1	0.733
BLK_HUMAN	320	L	P	PK_Tyr_Ser-Thr	ALK_HUMAN;1204;L	29.9	1	0.7325
STA5B_HUMAN	628	T	I	SH2	BTK_HUMAN;316;T	28.3	1	0.7325
TNIK_HUMAN	43	R	P	Pkinase	CDK4_HUMAN;24;R	28.8	1	0.73225
NR4A2_HUMAN	289	R	H	zf-C4	THA_HUMAN;79;R	33	5	0.732
SIK1_HUMAN	152	T	I	Pkinase	STK11_HUMAN;179;P	27.8	1	0.732
IRAK3_HUMAN	314	M	I	Pkinase	MP2K2_HUMAN;215;V|MP2K1_HUMAN;211;V	22.7	1	0.73175
BMR1A_HUMAN	245	Y	C	PK_Tyr_Ser-Thr	ABL1_HUMAN;253;Y	28.6	1	0.73125
FOXJ3_HUMAN	150	S	P	Forkhead	FOXA1_HUMAN;242;S	27.9	0	0.73125
DDR2_HUMAN	661	D	Y	PK_Tyr_Ser-Thr	ALK_HUMAN;1203;D	31	2	0.731
DDR2_HUMAN	714	R	Q	PK_Tyr_Ser-Thr	VGFR2_HUMAN;1032;R	32	6	0.731
DUSTY_HUMAN	699	H	N	PK_Tyr_Ser-Thr	KIT_HUMAN;642;K	24.6	0	0.731
ROR1_HUMAN	619	R	C	PK_Tyr_Ser-Thr	VGFR2_HUMAN;1032;R	27.8	1	0.73075
VGFR1_HUMAN	859	A	V	PK_Tyr_Ser-Thr	ABL1_HUMAN;269;A	31	3	0.7305
KLH34_HUMAN	212	R	S	BACK	KEAP1_HUMAN;260;R	22.6	1	0.7305
ERN2_HUMAN	635	H	Q	Pkinase	STK11_HUMAN;174;H	30	1	0.73025
NRBP_HUMAN	158	L	V	PK_Tyr_Ser-Thr	ALK_HUMAN;1204;L	23	1	0.73025
NTRK3_HUMAN	576	D	N	PK_Tyr_Ser-Thr	ABL1_HUMAN;276;D	25.6	7	0.73025
EPHA2_HUMAN	743	R	H	PK_Tyr_Ser-Thr	VGFR2_HUMAN;1032;R	29.3	2	0.73
ERBB4_HUMAN	934	E	K	PK_Tyr_Ser-Thr	ABL1_HUMAN;453;E	24.4	1	0.73
EPHA7_HUMAN	812	K	T	PK_Tyr_Ser-Thr	ABL1_HUMAN;415;K	25	0	0.72975
GUC2D_HUMAN	660	R	Q	PK_Tyr_Ser-Thr	BTK_HUMAN;515;K	25.7	2	0.72975
ROCK1_HUMAN	196	H	Y	Pkinase	STK11_HUMAN;174;H	27.4	1	0.72975
BMR1B_HUMAN	215	Y	S	PK_Tyr_Ser-Thr	ABL1_HUMAN;253;Y	28.6	0	0.7295
RARG_HUMAN	288	F	L	Hormone_recep	RARA_HUMAN;286;F	25.4	1	0.7295
RHOU_HUMAN	66	V	M	Ras	RHOA_HUMAN;22;L	27.3	1	0.7295
FGFR3_HUMAN	200	R	C	I-set	FGFR2_HUMAN;203;R	26.6	1	0.72925
MK10_HUMAN	207	D	N	Pkinase	STK11_HUMAN;194;D	27.5	1	0.72925
ZAP70_HUMAN	553	E	K	PK_Tyr_Ser-Thr	ABL1_HUMAN;453;E	20.5	4	0.72925
ALK_HUMAN	1253	R	T	PK_Tyr_Ser-Thr	VGFR2_HUMAN;1032;R	29	0	0.729
KC1A_HUMAN	96	S	I	Pkinase	M3K1_HUMAN;1330;S|MP2K4_HUMAN;184;S	26.8	2	0.729
NTRK3_HUMAN	697	D	N	PK_Tyr_Ser-Thr	SRC_HUMAN;407;D|BRAF_HUMAN;594;D	26.6	1	0.72875
AHR_HUMAN	40	R	T	HLH	MAX_HUMAN;36;R	28.5	2	0.7285
KPSH2_HUMAN	204	D	N	Pkinase	STK11_HUMAN;194;D	25.7	1	0.7285
EPHB1_HUMAN	762	D	N	PK_Tyr_Ser-Thr	SRC_HUMAN;407;D|BRAF_HUMAN;594;D	31	10	0.72825
GUC2D_HUMAN	792	P	L	PK_Tyr_Ser-Thr	ABL1_HUMAN;480;P	27.4	1	0.728
KBTB6_HUMAN	266	R	C	BACK	KEAP1_HUMAN;272;R	29.1	2	0.728
NEK11_HUMAN	156	H	P	Pkinase	STK11_HUMAN;174;H	28.9	1	0.728
TFAP4_HUMAN	50	R	W	HLH	TFE2_HUMAN;551;R	24.5	7	0.728
KC1E_HUMAN	126	H	Y	Pkinase	STK11_HUMAN;174;H	26.9	1	0.7275
DUS29_HUMAN	84	V	M	DSPc	PTEN_HUMAN;67;I	26.6	5	0.72725
ERN2_HUMAN	636	R	Q	Pkinase	CHK2_HUMAN;346;R	31	1	0.72725
LIMK1_HUMAN	396	V	M	PK_Tyr_Ser-Thr	FGFR2_HUMAN;547;I|ABL1_HUMAN;298;L|FGFR1_HUMAN;544;I	28.9	2	0.72725
ACVR1_HUMAN	356	G	D	PK_Tyr_Ser-Thr	BRAF_HUMAN;596;G	32	9	0.727
PMYT1_HUMAN	128	R	S	Pkinase	CDK4_HUMAN;24;R	26	0	0.727
ROS1_HUMAN	1964	A	T	PK_Tyr_Ser-Thr	FGFR2_HUMAN;500;A	25.5	1	0.727
EPHA3_HUMAN	700	E	K	PK_Tyr_Ser-Thr	FGFR2_HUMAN;565;E	33	2	0.72675
NTRK1_HUMAN	547	K	T	PK_Tyr_Ser-Thr	ABL1_HUMAN;274;K	25.1	1	0.72675
GSK3B_HUMAN	179	H	N	Pkinase	STK11_HUMAN;174;H	26.8	1	0.7265
RET_HUMAN	778	V	I	PK_Tyr_Ser-Thr	FGFR2_HUMAN;537;M|ABL1_HUMAN;289;V	22.7	1	0.7265
MK01_HUMAN	148	R	C	Pkinase	CHK2_HUMAN;346;R	32	1	0.72625
MP2K6_HUMAN	85	R	P	Pkinase	MP2K4_HUMAN;134;R	23.9	1	0.726
MP2K6_HUMAN	85	R	Q	Pkinase	MP2K4_HUMAN;134;R	31	1	0.726
MAPK3_HUMAN	187	D	N	Pkinase	STK11_HUMAN;194;D	31	2	0.726
EGFR_HUMAN	789	I	M	PK_Tyr_Ser-Thr	FGFR2_HUMAN;563;I	23.1	1	0.72575
TIE1_HUMAN	930	R	W	PK_Tyr_Ser-Thr	ABL1_HUMAN;328;R|PGFRA_HUMAN;687;H	26.1	2	0.72575
TXK_HUMAN	463	G	E	PK_Tyr_Ser-Thr	ABL1_HUMAN;436;G	26.7	3	0.72575
EPHA3_HUMAN	769	R	C	PK_Tyr_Ser-Thr	ALK_HUMAN;1275;R	25.2	1	0.7255
EPHB1_HUMAN	740	Y	H	PK_Tyr_Ser-Thr	MET_HUMAN;1200;F|ALK_HUMAN;1245;F|ABL1_HUMAN;359;F	29.1	1	0.7255
FGFR2_HUMAN	690	G	E	PK_Tyr_Ser-Thr	FGFR1_HUMAN;687;G	27.2	0	0.7255
TEC_HUMAN	437	P	L	PK_Tyr_Ser-Thr	ABL1_HUMAN;310;P	29.4	1	0.7255
LIMK2_HUMAN	445	M	V	PK_Tyr_Ser-Thr	ERBB2_HUMAN;839;V	23.8	0	0.72525
MARK1_HUMAN	275	R	C	Pkinase	KPCI_HUMAN;480;R	32	4	0.72525
RON_HUMAN	1231	R	C	PK_Tyr_Ser-Thr	ALK_HUMAN;1275;R	27.9	2	0.72525
MUSK_HUMAN	778	R	C	PK_Tyr_Ser-Thr	ABL1_HUMAN;415;K	28.9	2	0.725
VGFR2_HUMAN	1051	R	Q	PK_Tyr_Ser-Thr	ALK_HUMAN;1275;R	28.6	1	0.72475
ANPRB_HUMAN	549	A	T	PK_Tyr_Ser-Thr	ABL1_HUMAN;269;A	29	1	0.72475
TGFR2_HUMAN	425	M	I	PK_Tyr_Ser-Thr	RET_HUMAN;918;M|MET_HUMAN;1250;M	29.6	0	0.72475
TGFR2_HUMAN	425	M	V	PK_Tyr_Ser-Thr	RET_HUMAN;918;M|MET_HUMAN;1250;M	27	0	0.72475
TIE1_HUMAN	999	G	D	PK_Tyr_Ser-Thr	BRAF_HUMAN;596;G	28	1	0.72475
EPHB2_HUMAN	840	E	K	PK_Tyr_Ser-Thr	ABL1_HUMAN;453;E	32	1	0.7245
RAB30_HUMAN	66	A	T	Ras	RASK_HUMAN;59;A|RIT1_HUMAN;77;A	36	1	0.7245
DYR1A_HUMAN	307	D	N	Pkinase	STK11_HUMAN;194;D	29.9	1	0.72425
IKKE_HUMAN	134	R	C	Pkinase	CHK2_HUMAN;346;R	26.2	3	0.72425
PGFRB_HUMAN	940	C	Y	PK_Tyr_Ser-Thr	TGFR2_HUMAN;520;C	27.7	1	0.724
RARA_HUMAN	256	D	N	Hormone_recep	ANDR_HUMAN;733;D	27.1	3	0.72375
CDK5_HUMAN	125	R	M	Pkinase	CHK2_HUMAN;346;R	27	1	0.7235
GRK5_HUMAN	314	P	S	Pkinase	STK11_HUMAN;179;P	26.3	1	0.7235
KGP2_HUMAN	509	C	S	Pkinase	MP2K2_HUMAN;126;N|MP2K1_HUMAN;122;N	20.7	1	0.7235
SRC_HUMAN	347	G	E	PK_Tyr_Ser-Thr	ROS1_HUMAN;2032;G|EGFR_HUMAN;796;G|ALK_HUMAN;1202;G	34	2	0.72325
RB33A_HUMAN	93	A	T	Ras	RASK_HUMAN;59;A|RIT1_HUMAN;77;A	28.3	0	0.723
CDK7_HUMAN	30	R	T	Pkinase	CDK4_HUMAN;24;R	24.5	1	0.72275
NR5A2_HUMAN	112	R	Q	zf-C4	THA_HUMAN;79;R	32	2	0.7225
RAB37_HUMAN	87	A	T	Ras	RASK_HUMAN;59;A|RIT1_HUMAN;77;A	28.2	0	0.7225
CSK22_HUMAN	156	R	S	Pkinase	CHK2_HUMAN;346;R	24.4	0	0.72225
KLHL9_HUMAN	80	M	L	BTB	KEAP1_HUMAN;110;M	26.2	1	0.72225
KLHL9_HUMAN	80	M	V	BTB	KEAP1_HUMAN;110;M	26	1	0.72225
KPCB_HUMAN	484	D	N	Pkinase	STK11_HUMAN;194;D	32	6	0.72225
TNIK_HUMAN	152	R	Q	Pkinase	CHK2_HUMAN;346;R	27.9	2	0.72225
DDR2_HUMAN	660	G	E	PK_Tyr_Ser-Thr	ROS1_HUMAN;2032;G|EGFR_HUMAN;796;G|ALK_HUMAN;1202;G	29.2	1	0.722
EPHA1_HUMAN	844	R	W	PK_Tyr_Ser-Thr	ABL1_HUMAN;457;R|KIT_HUMAN;888;R	32	2	0.722
LYN_HUMAN	258	F	C	PK_Tyr_Ser-Thr	ABL1_HUMAN;253;Y	32	1	0.722
M3K4_HUMAN	1462	R	C	Pkinase	CHK2_HUMAN;346;R	31	1	0.722
MERTK_HUMAN	596	G	V	PK_Tyr_Ser-Thr	BRAF_HUMAN;466;G|ABL1_HUMAN;251;G	36	0	0.722
FOXE3_HUMAN	143	N	T	Forkhead	FOXA1_HUMAN;242;S	25.9	1	0.72175
CDK19_HUMAN	58	G	A	Pkinase	MP2K2_HUMAN;110;A	25.7	1	0.7215
DYRK3_HUMAN	372	S	C	Pkinase	STK11_HUMAN;216;S|TGFR1_HUMAN;375;T	25.9	1	0.7215
PAK5_HUMAN	586	D	N	Pkinase	STK11_HUMAN;194;D	29.4	0	0.7215
RAB3D_HUMAN	79	A	T	Ras	RASK_HUMAN;59;A|RIT1_HUMAN;77;A	24.6	1	0.721
MATK_HUMAN	370	D	N	PK_Tyr_Ser-Thr	SRC_HUMAN;407;D|BRAF_HUMAN;594;D	29.3	0	0.72075
NTRK3_HUMAN	623	G	E	PK_Tyr_Ser-Thr	ROS1_HUMAN;2032;G|EGFR_HUMAN;796;G|ALK_HUMAN;1202;G	25.6	1	0.72075
RND1_HUMAN	45	T	I	Ras	RHOA_HUMAN;37;T	29.7	1	0.72075
BMR1B_HUMAN	315	L	S	PK_Tyr_Ser-Thr	FGFR2_HUMAN;617;L	28.9	0	0.7205
DUSTY_HUMAN	800	K	N	PK_Tyr_Ser-Thr	ALK_HUMAN;1275;R	24.8	1	0.7205
RHOJ_HUMAN	77	A	T	Ras	RASK_HUMAN;59;A|RIT1_HUMAN;77;A	26.5	5	0.7205
SOX17_HUMAN	71	P	Q	HMG_box	CIC_HUMAN;203;P	29	2	0.7205
EPHA1_HUMAN	710	L	P	PK_Tyr_Ser-Thr	ALK_HUMAN;1204;L	28.3	1	0.72025
KPCG_HUMAN	498	D	N	Pkinase	STK11_HUMAN;194;D	32	1	0.72025
ZAP70_HUMAN	557	R	W	PK_Tyr_Ser-Thr	ABL1_HUMAN;457;R|KIT_HUMAN;888;R	25.7	1	0.72025
KLH15_HUMAN	211	R	C	BACK	KEAP1_HUMAN;260;R	25.1	2	0.72
RAB25_HUMAN	48	E	Q	Ras	RHOA_HUMAN;40;E	27	1	0.72
RIPK2_HUMAN	193	M	L	PK_Tyr_Ser-Thr	RET_HUMAN;918;M|MET_HUMAN;1250;M	24	1	0.72
BHE41_HUMAN	49	H	R	HLH	MAX_HUMAN;28;H	27.6	1	0.71975
KLH40_HUMAN	225	R	H	BACK	KEAP1_HUMAN;272;R	33	1	0.71975
PGFRA_HUMAN	612	A	T	PK_Tyr_Ser-Thr	FGFR2_HUMAN;500;A	31	2	0.7195
CLK3_HUMAN	350	G	V	Pkinase	MP2K1_HUMAN;115;L	28.7	1	0.71925
CSK21_HUMAN	92	P	T	Pkinase	MP2K1_HUMAN;124;P	22	1	0.71925
EPHA2_HUMAN	687	P	L	PK_Tyr_Ser-Thr	ABL1_HUMAN;310;P	24.7	1	0.71925
MP2K7_HUMAN	261	D	N	Pkinase	STK11_HUMAN;194;D	29.8	0	0.71925
CDK4_HUMAN	139	R	Q	Pkinase	CHK2_HUMAN;346;R	29.4	2	0.719
FYN_HUMAN	315	A	V	PK_Tyr_Ser-Thr	FGFR2_HUMAN;535;M	28.9	6	0.719
HNF4G_HUMAN	167	D	N	Hormone_recep	ANDR_HUMAN;733;D	31	0	0.719
ZAP70_HUMAN	536	G	D	PK_Tyr_Ser-Thr	ABL1_HUMAN;436;G	29.7	1	0.719
ERBB4_HUMAN	731	T	M	PK_Tyr_Ser-Thr	ERBB2_HUMAN;733;T	24.3	6	0.71875
LTK_HUMAN	663	G	R	PK_Tyr_Ser-Thr	ALK_HUMAN;1269;G	23.9	1	0.71875
KGP1_HUMAN	502	D	N	Pkinase	STK11_HUMAN;194;D	32	0	0.71875
STK39_HUMAN	98	K	N	Pkinase	STK11_HUMAN;84;K	25	0	0.71875
NTRK2_HUMAN	750	G	D	PK_Tyr_Ser-Thr	ABL1_HUMAN;436;G	29.4	0	0.7185
FGFR2_HUMAN	690	G	R	PK_Tyr_Ser-Thr	FGFR1_HUMAN;687;G	29.1	0	0.71825
NUAK2_HUMAN	212	S	T	Pkinase	STK11_HUMAN;216;S|TGFR1_HUMAN;375;T	25.1	0	0.71825
YES_HUMAN	343	P	S	PK_Tyr_Ser-Thr	ABL1_HUMAN;310;P	26.4	1	0.71825
FLT3_HUMAN	839	D	H	PK_Tyr_Ser-Thr	KIT_HUMAN;820;D	28.9	1	0.718
RAB19_HUMAN	76	Q	R	Ras	RAC1_HUMAN;61;Q|RASH_HUMAN;61;Q|RASK_HUMAN;61;Q|RASN_HUMAN;61;Q|RRAS2_HUMAN;72;Q	27.5	1	0.718
CDK17_HUMAN	312	R	Q	Pkinase	CHK2_HUMAN;346;R	29.5	1	0.71775
PHKG1_HUMAN	149	R	Q	Pkinase	CHK2_HUMAN;346;R	29	0	0.71775
TIE1_HUMAN	1018	R	C	PK_Tyr_Ser-Thr	MET_HUMAN;1248;K	32	1	0.71775
MP2K5_HUMAN	282	R	T	Pkinase	CHK2_HUMAN;346;R	32	2	0.7175
ZAP70_HUMAN	421	P	L	PK_Tyr_Ser-Thr	EGFR_HUMAN;797;C|BTK_HUMAN;481;C	25.1	1	0.7175
HNF4G_HUMAN	38	R	C	zf-C4	THA_HUMAN;79;R	27.6	0	0.71725
NR1H3_HUMAN	124	R	C	zf-C4	THA_HUMAN;79;R	29.8	0	0.71725
EPHA3_HUMAN	750	R	Q	PK_Tyr_Ser-Thr	VGFR2_HUMAN;1032;R	31	2	0.717
RALA_HUMAN	71	G	E	Ras	RHOA_HUMAN;62;G|RASK_HUMAN;60;G|RASN_HUMAN;60;G	28.6	1	0.717
ROR2_HUMAN	657	R	C	PK_Tyr_Ser-Thr	MET_HUMAN;1248;K	32	3	0.717
FOXO4_HUMAN	176	S	C	Forkhead	FOXA1_HUMAN;242;S	25.6	1	0.71675
NTRK3_HUMAN	735	R	C	PK_Tyr_Ser-Thr	MET_HUMAN;1248;K	32	8	0.71675
TPTE_HUMAN	346	G	E	DSPc	PTEN_HUMAN;132;G	24.4	0	0.71675
IDH3A_HUMAN	115	R	C	Iso_dh	IDHP_HUMAN;140;R	28.1	1	0.7165
FAK2_HUMAN	612	A	T	PK_Tyr_Ser-Thr	FGFR1_HUMAN;687;G	33	3	0.7165
EPHB3_HUMAN	752	M	I	PK_Tyr_Ser-Thr	ERBB2_HUMAN;839;V	24.2	2	0.71625
INSR_HUMAN	1086	V	M	PK_Tyr_Ser-Thr	FGFR2_HUMAN;547;I|ABL1_HUMAN;298;L|FGFR1_HUMAN;544;I	26	2	0.71625
NR6A1_HUMAN	86	R	Q	zf-C4	THA_HUMAN;79;R	28.1	1	0.71625
RRAS_HUMAN	58	Y	C	Ras	RHOA_HUMAN;34;Y|RHEB_HUMAN;35;Y	32	1	0.71625
PAK3_HUMAN	464	G	E	Pkinase	STK11_HUMAN;242;G	27.3	0	0.716
YES_HUMAN	290	E	K	PK_Tyr_Ser-Thr	ABL1_HUMAN;255;E	24.1	3	0.71575
FOXE1_HUMAN	117	E	Q	Forkhead	FOXL2_HUMAN;118;E	26.9	1	0.7155
MP2K7_HUMAN	309	G	D	Pkinase	STK11_HUMAN;242;G	29.2	0	0.715
ACVR1_HUMAN	290	S	L	PK_Tyr_Ser-Thr	EGFR_HUMAN;797;C|BTK_HUMAN;481;C	29.1	5	0.71475
ROR1_HUMAN	657	R	C	PK_Tyr_Ser-Thr	MET_HUMAN;1248;K	29.2	2	0.71475
TIE1_HUMAN	1002	R	Q	PK_Tyr_Ser-Thr	ALK_HUMAN;1275;R	31	3	0.71475
TIE2_HUMAN	1003	R	C	PK_Tyr_Ser-Thr	MET_HUMAN;1248;K	32	4	0.7145
EPHA2_HUMAN	804	G	D	PK_Tyr_Ser-Thr	FGFR1_HUMAN;687;G	27.3	1	0.71425
TESK1_HUMAN	194	V	M	PK_Tyr_Ser-Thr	ABL1_HUMAN;379;V	28.7	2	0.714
IDH3G_HUMAN	136	R	C	Iso_dh	IDHP_HUMAN;140;R	33	2	0.71375
M3K4_HUMAN	1375	R	Q	Pkinase	MP2K4_HUMAN;134;R	33	2	0.71375
M3K7_HUMAN	45	G	V	PK_Tyr_Ser-Thr	BRAF_HUMAN;466;G|ABL1_HUMAN;251;G	28.6	1	0.71375
RHOA_HUMAN	63	Q	K	Ras	RAC1_HUMAN;61;Q|RASH_HUMAN;61;Q|RASK_HUMAN;61;Q|RASN_HUMAN;61;Q|RRAS2_HUMAN;72;Q	24.2	3	0.71375
TYRO3_HUMAN	719	G	R	PK_Tyr_Ser-Thr	FGFR1_HUMAN;687;G	32	1	0.71375
EPHA4_HUMAN	764	D	N	PK_Tyr_Ser-Thr	SRC_HUMAN;407;D|BRAF_HUMAN;594;D	28.8	2	0.7135
FOXQ1_HUMAN	125	I	L	Forkhead	FOXA1_HUMAN;176;I	26.3	1	0.7135
COT1_HUMAN	230	A	T	Hormone_recep	ANDR_HUMAN;716;V	26	3	0.7135
RASN_HUMAN	33	D	H	Ras	RASK_HUMAN;33;D	31	1	0.7135
ROR2_HUMAN	733	P	S	PK_Tyr_Ser-Thr	ABL1_HUMAN;480;P	22.9	1	0.7135
SOX3_HUMAN	142	P	T	HMG_box	CIC_HUMAN;203;P	24.2	1	0.713
FOXL1_HUMAN	105	D	N	Forkhead	FOXA1_HUMAN;226;D	28.8	1	0.71275
GUC2D_HUMAN	670	R	Q	PK_Tyr_Ser-Thr	VGFR2_HUMAN;1032;R	25.8	1	0.71275
KLHL8_HUMAN	95	M	L	BTB	KEAP1_HUMAN;110;M	25.8	1	0.71275
RON_HUMAN	1167	G	D	PK_Tyr_Ser-Thr	ROS1_HUMAN;2032;G|EGFR_HUMAN;796;G|ALK_HUMAN;1202;G	25.7	2	0.71275
EPHA4_HUMAN	842	R	W	PK_Tyr_Ser-Thr	ABL1_HUMAN;457;R|KIT_HUMAN;888;R	31	1	0.7125
TIE2_HUMAN	1049	E	K	PK_Tyr_Ser-Thr	ABL1_HUMAN;450;E	32	1	0.7125
TIE2_HUMAN	1081	E	A	PK_Tyr_Ser-Thr	ABL1_HUMAN;482;D	29.4	1	0.71225
EPHA8_HUMAN	685	A	G	PK_Tyr_Ser-Thr	FGFR2_HUMAN;535;M	26.8	1	0.712
MYO3B_HUMAN	155	R	S	Pkinase	CHK2_HUMAN;346;R	27.5	1	0.712
ITK_HUMAN	576	R	W	PK_Tyr_Ser-Thr	ABL1_HUMAN;457;R|KIT_HUMAN;888;R	28.3	2	0.71175
P63_HUMAN	332	G	V	P53	P53_HUMAN;262;G	28.9	0	0.71175
BMR1B_HUMAN	376	R	C	PK_Tyr_Ser-Thr	MET_HUMAN;1248;K	31	0	0.7115
LATS1_HUMAN	937	G	V	Pkinase	STK11_HUMAN;242;G	26.9	1	0.7115
RAB2B_HUMAN	71	I	V	Ras	RHOA_HUMAN;69;L	22.6	0	0.7115
RORG_HUMAN	57	R	Q	zf-C4	THA_HUMAN;79;R	30	2	0.7115
CDKL5_HUMAN	56	T	M	Pkinase	TGFR1_HUMAN;241;S	28	2	0.711
FGFR4_HUMAN	707	R	W	PK_Tyr_Ser-Thr	ABL1_HUMAN;457;R|KIT_HUMAN;888;R	32	2	0.711
NR5A2_HUMAN	108	G	E	zf-C4	ESR1_HUMAN;207;A	32	3	0.711
NTRK1_HUMAN	714	G	S	PK_Tyr_Ser-Thr	FGFR1_HUMAN;687;G	31	1	0.71075
EPHAA_HUMAN	833	G	S	PK_Tyr_Ser-Thr	FGFR1_HUMAN;687;G	25.4	2	0.7105
EPHB1_HUMAN	821	G	E	PK_Tyr_Ser-Thr	ABL1_HUMAN;436;G	29.5	1	0.7105
EPHB1_HUMAN	753	N	S	PK_Tyr_Ser-Thr	VGFR2_HUMAN;1037;S	23.7	2	0.7105
PLCB4_HUMAN	776	D	N	C2	PLCG1_HUMAN;1163;E	31	1	0.7105
IKKA_HUMAN	143	R	Q	Pkinase	CHK2_HUMAN;346;R	27.2	2	0.71025
RIPK2_HUMAN	93	I	T	PK_Tyr_Ser-Thr	FGFR2_HUMAN;562;V	26.8	1	0.71
SRMS_HUMAN	354	R	Q	PK_Tyr_Ser-Thr	VGFR2_HUMAN;1032;R	24.9	2	0.71
FGFR2_HUMAN	570	G	R	PK_Tyr_Ser-Thr	ROS1_HUMAN;2032;G|EGFR_HUMAN;796;G|ALK_HUMAN;1202;G	27.2	0	0.70975
MK08_HUMAN	150	R	W	Pkinase	CHK2_HUMAN;346;R	34	2	0.70975
TGFR2_HUMAN	424	Y	C	PK_Tyr_Ser-Thr	MET_HUMAN;1249;W	32	0	0.70975
VRK3_HUMAN	206	A	V	Pkinase	MP2K2_HUMAN;110;A	23.2	1	0.70975
ASXL3_HUMAN	310	E	D	ASXH	ASXL2_HUMAN;330;E	24.6	1	0.7095
BMX_HUMAN	516	M	T	PK_Tyr_Ser-Thr	ABL1_HUMAN;343;M	24.7	1	0.7095
DDR2_HUMAN	627	K	N	PK_Tyr_Ser-Thr	KIT_HUMAN;642;K	25.4	2	0.7095
MYO3A_HUMAN	149	R	T	Pkinase	CHK2_HUMAN;346;R	27	1	0.7095
NTRK3_HUMAN	757	G	E	PK_Tyr_Ser-Thr	FGFR1_HUMAN;687;G	26.5	0	0.7095
KPSH1_HUMAN	217	R	Q	Pkinase	CHK2_HUMAN;346;R	31	1	0.7095
BRSK1_HUMAN	176	G	C	Pkinase	STK11_HUMAN;196;G	31	1	0.70925
RASH_HUMAN	11	A	D	Ras	RASK_HUMAN;11;A	21	1	0.70925
SIK2_HUMAN	59	V	A	Pkinase	MP2K2_HUMAN;110;A	21.4	1	0.70925
FOXK1_HUMAN	354	R	W	Forkhead	FOXA1_HUMAN;219;R|FOXP1_HUMAN;514;R	31	8	0.709
MP2K2_HUMAN	193	R	Q	Pkinase	CHK2_HUMAN;346;R	32	1	0.709
CD11A_HUMAN	610	W	L	Pkinase	STK11_HUMAN;239;W	23.5	1	0.70875
TLK1_HUMAN	464	R	T	Pkinase	MP2K4_HUMAN;110;R	25.7	1	0.70875
RAB6A_HUMAN	45	T	A	Ras	RHOA_HUMAN;37;T	26.7	1	0.70825
TAOK1_HUMAN	212	G	E	Pkinase	STK11_HUMAN;242;G	29.3	1	0.708
NTRK3_HUMAN	695	I	T	PK_Tyr_Ser-Thr	ABL1_HUMAN;379;V	26.5	2	0.70775
EPHA5_HUMAN	736	I	N	PK_Tyr_Ser-Thr	FGFR2_HUMAN;547;I|ABL1_HUMAN;298;L|FGFR1_HUMAN;544;I	28.3	0	0.7075
PIM3_HUMAN	191	G	S	Pkinase	STK11_HUMAN;196;G	31	1	0.7075
STYK1_HUMAN	313	G	V	PK_Tyr_Ser-Thr	FGFR1_HUMAN;687;G	26.3	1	0.7075
FGFR4_HUMAN	196	R	H	I-set	FGFR2_HUMAN;203;R	32	1	0.70725
LTK_HUMAN	666	G	E	PK_Tyr_Ser-Thr	BRAF_HUMAN;596;G	24.6	1	0.70725
NTRK3_HUMAN	612	P	A	PK_Tyr_Ser-Thr	ABL1_HUMAN;310;P	25.6	1	0.70725
RAB7A_HUMAN	20	G	A	Ras	RHOA_HUMAN;17;G	26.2	1	0.70725
M3K10_HUMAN	107	G	V	PK_Tyr_Ser-Thr	BRAF_HUMAN;466;G|ABL1_HUMAN;251;G	30	1	0.707
MK07_HUMAN	114	I	V	Pkinase	TGFR1_HUMAN;259;I	23.5	1	0.707
PGFRB_HUMAN	646	Q	H	PK_Tyr_Ser-Thr	FGFR2_HUMAN;529;S	23.7	1	0.707
KPCI_HUMAN	423	E	D	Pkinase	STK11_HUMAN;223;E	24	1	0.707
BTBD3_HUMAN	321	R	H	BACK	KEAP1_HUMAN;272;R	30	0	0.70675
RASN_HUMAN	165	Q	H	-	RAC1_HUMAN;178;C	22.3	1	0.7065
CDON_HUMAN	357	R	Q	I-set	FGFR2_HUMAN;203;R	24.7	2	0.70625
PGFRB_HUMAN	604	R	C	PK_Tyr_Ser-Thr	EGFR_HUMAN;716;K	27.9	5	0.70625
ABL2_HUMAN	524	W	G	PK_Tyr_Ser-Thr	ABL1_HUMAN;478;W	33	2	0.706
MP2K6_HUMAN	197	D	N	Pkinase	STK11_HUMAN;194;D	32	1	0.706
NR5A2_HUMAN	334	S	I	Hormone_recep	ANDR_HUMAN;694;Q	23.9	0	0.706
PLK4_HUMAN	52	G	V	Pkinase	MP2K2_HUMAN;110;A	26.3	1	0.706
EGFR_HUMAN	836	R	H	PK_Tyr_Ser-Thr	EPHB1_HUMAN;743;R	31	3	0.70575
HCK_HUMAN	339	G	E	PK_Tyr_Ser-Thr	ROS1_HUMAN;2032;G|EGFR_HUMAN;796;G|ALK_HUMAN;1202;G	31	2	0.70575
KLH32_HUMAN	232	R	H	BACK	KEAP1_HUMAN;272;R	27.4	3	0.7055
ERBB4_HUMAN	727	G	D	PK_Tyr_Ser-Thr	BRAF_HUMAN;466;G|ABL1_HUMAN;251;G	25.8	1	0.70525
RYK_HUMAN	483	D	V	PK_Tyr_Ser-Thr	SRC_HUMAN;407;D|BRAF_HUMAN;594;D	29.9	0	0.70525
KCC4_HUMAN	78	K	N	Pkinase	MP2K4_HUMAN;134;R	24.7	2	0.705
HCK_HUMAN	404	R	W	PK_Tyr_Ser-Thr	ALK_HUMAN;1275;R	26.6	1	0.705
RASH_HUMAN	59	A	T	Ras	RASK_HUMAN;59;A|RIT1_HUMAN;77;A	21.2	14	0.70475
BMPR2_HUMAN	211	R	Q	Pkinase	MP2K4_HUMAN;110;R	23.4	1	0.7045
VGFR2_HUMAN	1056	D	N	PK_Tyr_Ser-Thr	KIT_HUMAN;820;D	29	3	0.7045
VGFR2_HUMAN	1124	R	K	PK_Tyr_Ser-Thr	ABL1_HUMAN;457;R|KIT_HUMAN;888;R	26.6	1	0.7045
RAB19_HUMAN	49	T	M	Ras	RHOA_HUMAN;37;T	25.9	1	0.7045
ARBK1_HUMAN	199	R	C	Pkinase	MP2K4_HUMAN;110;R	25.6	2	0.70425
BRAF_HUMAN	467	S	L	PK_Tyr_Ser-Thr	ABL1_HUMAN;252;Q	28.5	17	0.70425
DCLK3_HUMAN	480	P	S	Pkinase	STK11_HUMAN;179;P	27.2	1	0.70425
EPHA4_HUMAN	867	D	G	PK_Tyr_Ser-Thr	ABL1_HUMAN;482;D	25.9	1	0.70425
RIPK4_HUMAN	103	S	F	Pkinase	M3K1_HUMAN;1330;S|MP2K4_HUMAN;184;S	29.2	6	0.70425
EPHA3_HUMAN	625	K	T	PK_Tyr_Ser-Thr	EGFR_HUMAN;716;K	23.9	2	0.704
MAST2_HUMAN	709	W	G	Pkinase	STK11_HUMAN;239;W	32	1	0.704
YES_HUMAN	387	I	S	PK_Tyr_Ser-Thr	FGFR2_HUMAN;617;L	29.5	1	0.704
KPCI_HUMAN	440	G	A	Pkinase	STK11_HUMAN;242;G	28.1	1	0.70375
MERTK_HUMAN	722	R	L	PK_Tyr_Ser-Thr	EPHB1_HUMAN;743;R	33	1	0.7035
RB27B_HUMAN	40	T	P	Ras	RAC1_HUMAN;34;P	27.4	1	0.7035
ERBB4_HUMAN	751	K	Q	PK_Tyr_Ser-Thr	EGFR_HUMAN;745;K|ABL1_HUMAN;271;K	26.9	1	0.70325
ERBB4_HUMAN	751	K	T	PK_Tyr_Ser-Thr	EGFR_HUMAN;745;K|ABL1_HUMAN;271;K	27.4	1	0.70325
FER_HUMAN	609	A	V	PK_Tyr_Ser-Thr	FGFR2_HUMAN;535;M	26.1	1	0.70325
ANPRB_HUMAN	606	D	N	PK_Tyr_Ser-Thr	ABL1_HUMAN;325;D	34	0	0.70325
AMHR2_HUMAN	332	R	Q	Pkinase	CHK2_HUMAN;346;R	29.6	2	0.703
RAC2_HUMAN	15	G	D	Ras	RHOA_HUMAN;17;G	29	1	0.703
KAPCB_HUMAN	187	G	V	Pkinase	STK11_HUMAN;196;G	28.1	0	0.70275
AKT2_HUMAN	17	E	K	PH	AKT3_HUMAN;17;E|AKT1_HUMAN;17;E	31	16	0.7025
FOXI1_HUMAN	187	D	N	Forkhead	FOXL2_HUMAN;118;E	31	4	0.7025
FOXI2_HUMAN	166	D	N	Forkhead	FOXL2_HUMAN;118;E	25.8	1	0.7025
NTRI_HUMAN	87	R	H	I-set	FGFR2_HUMAN;203;R	32	3	0.7025
KGP2_HUMAN	637	G	E	Pkinase	STK11_HUMAN;242;G	26	8	0.7025
MINK1_HUMAN	173	G	R	Pkinase	STK11_HUMAN;196;G	32	1	0.70225
NTRK3_HUMAN	757	G	R	PK_Tyr_Ser-Thr	FGFR1_HUMAN;687;G	27.5	2	0.70225
ACADM_HUMAN	339	R	K	Acyl-CoA_dh_1	ACADS_HUMAN;330;R	22.1	0	0.702
EPHA4_HUMAN	634	E	K	PK_Tyr_Ser-Thr	ABL1_HUMAN;255;E	29.8	1	0.702
KGP1_HUMAN	504	G	A	Pkinase	STK11_HUMAN;196;G	27.9	0	0.702
RHOB_HUMAN	34	Y	C	Ras	RHOA_HUMAN;34;Y|RHEB_HUMAN;35;Y	32	1	0.702
CDK8_HUMAN	156	N	I	Pkinase	STK11_HUMAN;181;N	27.8	1	0.70175
KC1AL_HUMAN	160	L	M	Pkinase	MP2K2_HUMAN;215;V|MP2K1_HUMAN;211;V	23.5	1	0.70175
PGFRB_HUMAN	687	G	R	PK_Tyr_Ser-Thr	ROS1_HUMAN;2032;G|EGFR_HUMAN;796;G|ALK_HUMAN;1202;G	29.1	7	0.70175
KPCE_HUMAN	473	Y	C	Pkinase	MP2K1_HUMAN;130;Y	24.5	2	0.70175
PRP4B_HUMAN	724	L	V	Pkinase	MP2K2_HUMAN;110;A	23.8	1	0.70175
TGFR2_HUMAN	404	L	V	PK_Tyr_Ser-Thr	ABL1_HUMAN;388;M	23.4	0	0.70175
EGFR_HUMAN	901	G	V	PK_Tyr_Ser-Thr	FGFR1_HUMAN;687;G	31	1	0.7015
FYN_HUMAN	407	A	V	PK_Tyr_Ser-Thr	ALK_HUMAN;1269;G	31	1	0.7015
MYLK_HUMAN	1624	T	S	Pkinase	STK11_HUMAN;216;S|TGFR1_HUMAN;375;T	24.7	1	0.7015
RIPK4_HUMAN	210	A	V	Pkinase	STK11_HUMAN;242;G	26.7	1	0.7015
ERBB4_HUMAN	907	G	E	PK_Tyr_Ser-Thr	FGFR1_HUMAN;687;G	33	5	0.70125
MERTK_HUMAN	677	G	R	PK_Tyr_Ser-Thr	ROS1_HUMAN;2032;G|EGFR_HUMAN;796;G|ALK_HUMAN;1202;G	32	2	0.70125
FER_HUMAN	643	G	C	PK_Tyr_Ser-Thr	ROS1_HUMAN;2032;G|EGFR_HUMAN;796;G|ALK_HUMAN;1202;G	31	1	0.701
LIMK2_HUMAN	424	P	L	PK_Tyr_Ser-Thr	ABL1_HUMAN;336;N	27.6	0	0.701
ROS1_HUMAN	2148	G	V	PK_Tyr_Ser-Thr	FGFR1_HUMAN;687;G	31	1	0.701
MAPK2_HUMAN	115	P	L	Pkinase	MP2K1_HUMAN;124;P	23.6	1	0.70075
DUS23_HUMAN	101	R	C	DSPc	PTEN_HUMAN;130;R	28.9	1	0.7005
FAK1_HUMAN	497	I	T	PK_Tyr_Ser-Thr	FGFR2_HUMAN;562;V	23.9	1	0.7005
MRCKG_HUMAN	234	T	M	Pkinase	STK11_HUMAN;216;S|TGFR1_HUMAN;375;T	25.9	2	0.70025
EPHA7_HUMAN	678	D	N	PK_Tyr_Ser-Thr	ABL1_HUMAN;282;E	24	3	0.70025
KBRS2_HUMAN	38	T	M	Ras	RHOA_HUMAN;37;T	27.7	1	0.70025
EPHA5_HUMAN	896	R	H	PK_Tyr_Ser-Thr	ABL1_HUMAN;457;R|KIT_HUMAN;888;R	28.9	0	0.7
PGFRA_HUMAN	641	L	I	PK_Tyr_Ser-Thr	ERBB2_HUMAN;767;I	25.9	1	0.7
FAK2_HUMAN	639	E	Q	PK_Tyr_Ser-Thr	ABL1_HUMAN;453;E	29.2	1	0.7
TNI3K_HUMAN	644	I	S	PK_Tyr_Ser-Thr	ABL1_HUMAN;418;I	20.4	1	0.7

## Sheet: Table S3
Table S3: Prediction scores for somatic mutations from 224 in-house tumors representing 6 cancer types
Protein	Pos	Ref AA	Alt AA	Domain	Analogous to mutation	DOME score
EPHA4	734	M	I	PK_Tyr_Ser-Thr	ABL1_HUMAN;351;M	0.80525
RHG35	196	V	M	Ras	RAC1_HUMAN;111;I	0.79675
KKCC1	320	E	K	Pkinase	STK11_HUMAN;223;E	0.7825
GRK4	222	R	T	Pkinase	STK11_HUMAN;84;K	0.7805
EPHB1	724	M	V	PK_Tyr_Ser-Thr	ABL1_HUMAN;343;M	0.7765
BTBDJ	224	R	T	BACK	KEAP1_HUMAN;272;R	0.77225
FRK	401	A	V	PK_Tyr_Ser-Thr	ABL1_HUMAN;407;A	0.772
CDK6	148	P	L	Pkinase	STK11_HUMAN;179;P	0.7645
MAPK5	67	M	I	Pkinase	CDK6_HUMAN;65;L	0.7615
DDR2	690	M	V	PK_Tyr_Ser-Thr	ABL1_HUMAN;343;M	0.7555
EPHA4	792	A	V	PK_Tyr_Ser-Thr	ABL1_HUMAN;407;A	0.7445
SOCS2	96	R	Q	SH2	SHIP2_HUMAN;70;R	0.741
EPHA7	812	K	Q	PK_Tyr_Ser-Thr	ABL1_HUMAN;415;K	0.72975
BLK	296	L	M	PK_Tyr_Ser-Thr	FGFR2_HUMAN;547;I|ABL1_HUMAN;298;L|FGFR1_HUMAN;544;I	0.72075
EPHB3	752	M	I	PK_Tyr_Ser-Thr	ERBB2_HUMAN;839;V	0.71625
AAPK1	153	P	T	Pkinase	STK11_HUMAN;179;P	0.714
KGP2	575	R	T	Pkinase	CHK2_HUMAN;346;R	0.7095
ULK2	64	Q	H	Pkinase	MP2K2_HUMAN;126;N|MP2K1_HUMAN;122;N	0.704
ZBT25	52	I	V	BTB	KEAP1_HUMAN;110;M	0.703
ST32A	190	E	K	Pkinase	STK11_HUMAN;223;E	0.703
ERN1	758	F	I	Pkinase	STK11_HUMAN;239;W	0.69975
TXK	484	R	K	PK_Tyr_Ser-Thr	ABL1_HUMAN;457;R|KIT_HUMAN;888;R	0.699
FGR	340	G	C	PK_Tyr_Ser-Thr	ROS1_HUMAN;2032;G|EGFR_HUMAN;796;G|ALK_HUMAN;1202;G	0.69875
LIMK1	414	E	V	PK_Tyr_Ser-Thr	FGFR2_HUMAN;565;E	0.6935
MYLK3	699	G	A	Pkinase	STK11_HUMAN;242;G	0.69275
VGFR3	1111	G	R	PK_Tyr_Ser-Thr	ABL1_HUMAN;436;G	0.68875
EPHA4	627	I	M	PK_Tyr_Ser-Thr	VGFR2_HUMAN;840;L|EGFR_HUMAN;718;L|ABL1_HUMAN;248;L	0.688
EPHA3	655	L	M	PK_Tyr_Ser-Thr	EGFR_HUMAN;747;L|ERBB2_HUMAN;755;L|JAK1_HUMAN;910;L|ALK_HUMAN;1152;L|BRAF_HUMAN;485;L|ABL1_HUMAN;273;L	0.68225
BTBD2	306	R	G	BACK	KEAP1_HUMAN;260;R	0.67425
AGAP2	461	L	M	Ras	RASK_HUMAN;59;A|RIT1_HUMAN;77;A	0.6715
EPHA2	815	E	K	PK_Tyr_Ser-Thr	TGFR2_HUMAN;471;E	0.66475
TYRO3	569	A	E	PK_Tyr_Ser-Thr	FGFR2_HUMAN;535;M	0.662
INSRR	986	G	D	PK_Tyr_Ser-Thr	EGFR_HUMAN;719;G|ALK_HUMAN;1123;G	0.657
MK11	149	R	L	Pkinase	CHK2_HUMAN;346;R	0.65125
HCK	181	S	P	SH2	BTK_HUMAN;316;T	0.64775
P73	217	V	M	P53	P53_HUMAN;197;V	0.6475
M3K19	1125	A	P	Pkinase	MP2K1_HUMAN;128;G	0.647
BMR1A	480	R	W	PK_Tyr_Ser-Thr	ABL1_HUMAN;457;R|KIT_HUMAN;888;R	0.6375
LRC4C	402	R	W	I-set	FGFR2_HUMAN;203;R	0.63475
STYL1	252	R	L	DSPc	PTEN_HUMAN;130;R	0.633
TYRO3	535	A	T	PK_Tyr_Ser-Thr	FGFR4_HUMAN;484;A	0.6275
KPCD1	779	G	S	Pkinase	STK11_HUMAN;251;G	0.62675
KSR2	692	R	W	PK_Tyr_Ser-Thr	EGFR_HUMAN;745;K|ABL1_HUMAN;271;K	0.6235
CDK6	165	G	V	Pkinase	STK11_HUMAN;196;G	0.6185
ITK	392	T	N	PK_Tyr_Ser-Thr	ALK_HUMAN;1151;T|ABL1_HUMAN;272;T	0.6145
TEC	414	A	D	PK_Tyr_Ser-Thr	FGFR2_HUMAN;535;M	0.60275
WNK3	182	K	R	Pkinase	STK11_HUMAN;84;K	0.594
ALK	1289	A	V	PK_Tyr_Ser-Thr	ABL1_HUMAN;399;A|KIT_HUMAN;829;A	0.5915
RIPK4	40	R	L	Pkinase	CDK4_HUMAN;24;R	0.59
RAB9B	23	L	H	Ras	RASK_HUMAN;19;L	0.57
P63	337	R	Q	P53	P53_HUMAN;267;R	0.54825
EGFR	804	E	V	PK_Tyr_Ser-Thr	ALK_HUMAN;1210;E	0.545
DYR1A	199	Q	E	Pkinase	TGFR1_HUMAN;241;S	0.5345
RGRF2	63	A	E	PH	AKT1_HUMAN;52;L	0.533
RHOA	61	A	D	Ras	RASK_HUMAN;59;A|RIT1_HUMAN;77;A	0.52975
RAB3C	59	F	L	Ras	RHOA_HUMAN;34;Y|RHEB_HUMAN;35;Y	0.4785
FGFR4	636	G	V	PK_Tyr_Ser-Thr	EGFR_HUMAN;861;L|ERBB2_HUMAN;869;L|BRAF_HUMAN;600;V|ABL1_HUMAN;387;L	0.46925
KS6A5	112	P	L	Pkinase	MP2K1_HUMAN;124;P	0.4385
DOC2B	357	D	N	C2	PLCG1_HUMAN;1163;E	0.3885
RHOD	19	K	N	Ras	RASK_HUMAN;5;K	0.34675
